# Supplementary material for: Whole transcriptome landscape in HAPE under the stress of environment at high altitudes: new insights into the mechanisms of hypobaric hypoxia tolerance
Source: Front Immunol. 2024 Sep 12;15:1444666. doi: 10.3389/fimmu.2024.1444666 (PMC11424462; doi:10.3389/fimmu.2024.1444666)
Supplement: Supplementary file 5 [file Table1.xlsx]

## Sheet: Sheet1
Supplementary Table S1.Detail information of different GEO datasets
GEO datasets	Title	sample size	Platforms
GSE52209	Gene expression profiling under exposure to high altitude hypoxic environment	31	GPL9365O cimum Biosolutions Human 40k OciChip
GSE76743	Gene expression profiling under exposure to high altitude hypoxic environment	4	GPL9365O cimum Biosolutions Human 40k OciChip
GSE144715	Comparative Transcriptomic Analysis of Vascular Endothelial Cells after Hypoxia/Reoxygenation Induction	6	GPL21185 Agilent-072363 SurePrint G3 Human GE v3 8x60K Microarray 039494 [Probe Name Version]
GSE157231	BMPR2 Regulates Hypoxic Exosome Signaling to Maintain Vascular Homeostasis	8	GPL11154Illumina HiSeq 2000 (Homo sapiens)
GSE163827	RNA-seq transcriptome profiling of human pulmonary artery endothelial cells and brain microvascular endothelal cells in response to hypoxia	6	GPL18573Illumina NextSeq 500 (Homo sapiens)
