# Supplementary material for: Whole transcriptome landscape in HAPE under the stress of environment at high altitudes: new insights into the mechanisms of hypobaric hypoxia tolerance
Source: Front Immunol. 2024 Sep 12;15:1444666. doi: 10.3389/fimmu.2024.1444666 (PMC11424462; doi:10.3389/fimmu.2024.1444666)
Supplement: Supplementary file 6 [file Table2.xlsx]

## Sheet: Sheet1
Supplementary Table S2 The Primers of genes
Primer name	sequence（5' to 3'）
hsa-circ-0058497	F:5’-CCAGGAACTATGACACGTACACAG-3’
hsa-circ-0058497	R:5’-CCAGCGAAGGAAGTCCTCG-3’
hsa-circ-0081006	F:5’-TCCTCAACATGGAAACTAAGGTATG-3’
hsa-circ-0081006	R:5’-TGTCCTCCTCCAGCAGCAAAATGAA-3’
hsa-circ-0083220	F:5’-GATATGCCCTTAGTTGGAGCTTT-3’
hsa-circ-0083220	R:5’-CAGTGTCTGGAAAATGAACTTCAAT-3’
CXCR4	F:TAAACACGAGGATGGCAAGA
CXCR4	R:AGGGCACTGAGACGCTGA
HSD17B2	F:CAATGCTGCAGGACAGAGGA
HSD17B2	R: GTTCACGGCCATGCATTGTT
ANGPTL4	F:GAGGCTGGACAGTAATTCAGAG
ANGPTL4	R:CGTGATGCTATGCACCTTCT
TIMP3	F:CTCGAGCAAGGAGGAACTTGGGTG
TIMP3	R:GCGGCCGCAATACAGAAGTGTCT
N4BP3	F:CCAAGAAGGACAGCAAGAGCAC
N4BP3	R:CGGTAGTAGAGGGTGGCATAGTC
