# Supplementary material for: Whole transcriptome landscape in HAPE under the stress of environment at high altitudes: new insights into the mechanisms of hypobaric hypoxia tolerance
Source: Front Immunol. 2024 Sep 12;15:1444666. doi: 10.3389/fimmu.2024.1444666 (PMC11424462; doi:10.3389/fimmu.2024.1444666)
Supplement: Supplementary file 7 [file Table3.xlsx]

## Sheet: Sheet1
Supplementary Table S3. Top 10 differential mRNAs between HAPE patients and controls
Gene (up)	log2(fold change)	P-value	Gene (down)	log2(fold change)	P-value
KIR2DS3	21.749	＜0.001	BHLHB9	-23.131	＜0.001
CCL3L3	21.684	＜0.001	JMJD7-PLA2G4B	-10.509	＜0.001
RPL17	8.9	＜0.001	CACNG8	-9.554	＜0.001
CCL3L1	7.46	＜0.001	SLC44A5	-6.974	0.02
RGPD6	7.249	＜0.001	RBM14-RBM4	-6.67	＜0.001
WFDC1	7.132	＜0.001	UBQLN3	-6.444	＜0.001
F8A3	7.095	0.002	UBD	-5.947	＜0.001
SMIM25	6.789	0.001	GATA6	-5.944	＜0.001
XKR7	6.341	0.001	C20orf202	-5.849	＜0.001
LHX1	6.064	0.002	CTSV	-5.752	0.001
