# Supplementary material for: Whole transcriptome landscape in HAPE under the stress of environment at high altitudes: new insights into the mechanisms of hypobaric hypoxia tolerance
Source: Front Immunol. 2024 Sep 12;15:1444666. doi: 10.3389/fimmu.2024.1444666 (PMC11424462; doi:10.3389/fimmu.2024.1444666)
Supplement: Supplementary file 8 [file Table4.xlsx]

## Sheet: Sheet1
Supplementary Table S4. Top 10 differential miRNAs between HAPE patients and controls
Gene(up)	log2(fold change)	P-value	Gene(down)	log2(fold change)	P-value
hsa-miR-122-5p	2.97	0	hsa-miR-708-5p	-4.139	0.001
hsa-miR-1246	1.913	0.043	hsa-miR-760	-2.864	0.047
hsa-miR-548g-3p	1.854	0.003	hsa-miR-211-5p	-1.687	0.048
hsa-miR-615-3p	1.79	0.02	hsa-miR-4467	-1.629	0.041
hsa-miR-511-5p	1.761	0.007	hsa-miR-4728-3p	-1.45	0.002
hsa-miR-1299	1.76	0.026	hsa-miR-150-5p	-1.368	0
hsa-miR-3942-5p	1.756	0.034	hsa-miR-6766-3p	-1.368	0.018
hsa-miR-548j-3p	1.747	0.031	hsa-miR-95-3p	-1.334	0.03
hsa-miR-145-3p	1.604	0	hsa-miR-6793-3p	-1.324	0.013
hsa-miR-618	1.547	0.022	hsa-miR-874-3p	-1.243	0.003
