# Supplementary material for: Whole transcriptome landscape in HAPE under the stress of environment at high altitudes: new insights into the mechanisms of hypobaric hypoxia tolerance
Source: Front Immunol. 2024 Sep 12;15:1444666. doi: 10.3389/fimmu.2024.1444666 (PMC11424462; doi:10.3389/fimmu.2024.1444666)
Supplement: Supplementary file 9 [file Table5.xlsx]

## Sheet: Sheet1
Supplementary Table S5.Top 10 differential circRNAs between HAPE patients and controls
Gene	Regulation	Locus	Strand	log2(fold change)	P-value	Gene symbol
hsa_circ_0081006	Up	chr7:91842508-91855996	-	4.411	0	KRIT1
hsa_circ_0058497	Up	chr2:227771508-227779067	+	4.138	0.002	RHBDD1
hsa_circ_0043898	Up	chr17:40879652-40882936	-	4.104	0	EZH1
hsa_circ_0083220	Up	chr7:158566031-158591763	-	3.411	0.012	ESYT2
hsa_circ_0000126	Up	chr1:150997086-150999803	+	3.327	0.038	PRUNE
hsa_circ_0003965	Up	chr9:111812562-111826847	-	3.263	0.016	C9orf5
hsa_circ_0002228	Up	chr7:16415716-16445962	-	3.25	0.027	ISPD
hsa_circ_0001635	Up	chr6:108243000-108250718	-	3.248	0.031	SEC63
hsa_circ_0007646	Up	chr4:52729602-52758017	+	3.218	0.026	DCUN1D4
hsa_circ_0067474	Up	chr3:136117590-136141886	-	3.192	0.032	STAG1
hsa_circ_0080420	Down	chr7:70227855-70236630	+	-4.007	0	AUTS2
hsa_circ_0012533	Down	chr1:52896684-52901137	-	-3.958	0.024	ZCCHC11
hsa_circ_0006232	Down	chr6:42235891-42237586	-	-3.847	0.048	TRERF1
hsa_circ_0006699	Down	chr19:50102528-50105175	+	-3.597	0.013	PRR12
hsa_circ_0088335	Down	chr9:123929766-123937502	+	-3.531	0.036	CNTRL
hsa_circ_0007796	Down	chr10:1130342-1151207	+	-3.53	0.017	WDR37
hsa_circ_0001170	Down	chr20:50133322-50140135	-	-3.428	0.03	NFATC2
hsa_circ_0006958	Down	chr16:89164998-89169167	+	-3.428	0.039	ACSF3
hsa_circ_0043110	Down	chr17:33689757-33690845	-	-3.172	0.039	SLFN11
hsa_circ_0007586	Down	chr16:4029116-4033441	-	-3.157	0.042	ADCY9
