# Supplementary material for: Whole transcriptome landscape in HAPE under the stress of environment at high altitudes: new insights into the mechanisms of hypobaric hypoxia tolerance
Source: Front Immunol. 2024 Sep 12;15:1444666. doi: 10.3389/fimmu.2024.1444666 (PMC11424462; doi:10.3389/fimmu.2024.1444666)
Supplement: Supplementary file 10 [file Table6.xlsx]

## Sheet: Sheet1
Supplementary Table S6. Top 10 differential lncRNAs between HAPE patients and controls
Gene	Regulation	Locus	Strand	log2(fold change)	P-value
lnc-DRD5-3	Up	chr4:10068110-10071630	+	23.366	0
lnc-SEC63-3	Up	chr6:108041472-108044238	-	23.229	0
lnc-E2F7-7	Up	chr12:76858716-76864954	-	22.836	0
lnc-IGFBPL1-2	Up	chr9:38396529-38398244	-	22.211	0
lnc-DCUN1D2-1	Up	chr13:113511747-113514473	-	22.033	0
lnc-PKD1L3-4	Up	chr16:71929538-71999978	-	8.895	0.002
lnc-LRRC10-2	Up	chr12:69660034-69661429	-	8.29	0.001
lnc-BEST3-1	Up	chr12:69705973-69738568	-	8.085	0.007
lnc-OR10X1-4	Up	chr1:158611208-158612025	-	7.559	0
lnc-WFIKKN2-4	Up	chr17:50914342-50918814	+	7.409	0.014
LINC00958	Down	chr11:12959734-12989548	-	-24.113	0
lnc-RAB1A-5	Down	chr2:65070701-65130301	-	-22.592	0
lnc-SOCS3-2	Down	chr17:78425524-78426720	-	-7.143	0.017
lnc-PC-2	Down	chr11:66831882-66843340	-	-7.06	0
lnc-ENDOU-4	Down	chr12:47738196-47740395	-	-6.899	0.022
lnc-DRGX-2	Down	chr10:49483368-49505999	-	-6.861	0
lnc-PRKAA1-2	Down	chr5:40715136-40755960	-	-6.808	0
lnc-SAMD5-1	Down	chr6:147387664-147390465	+	-6.497	0.031
lnc-PER2-5	Down	chr2:238450372-238452238	-	-6.393	0.033
lnc-SINHCAF-7	Down	chr12:31111693-31114463	-	-6.256	0
