# Supplementary material for: Whole transcriptome landscape in HAPE under the stress of environment at high altitudes: new insights into the mechanisms of hypobaric hypoxia tolerance
Source: Front Immunol. 2024 Sep 12;15:1444666. doi: 10.3389/fimmu.2024.1444666 (PMC11424462; doi:10.3389/fimmu.2024.1444666)
Supplement: Supplementary file 11 [file Table7.xlsx]

## Sheet: Sheet1
Supplementary Table S7. The most significant differences in AS events
Type	geneSymbol	chr	strand	longExonStart_0base	longExonEnd	P-Value	IncLevelDifference
A3SS	TPM1	chr15	+	63064063	63066178	0	-0.58
A3SS	RGS6	chr14	+	72562416	72566530	0	0.59
A5SS	VTI1A	chr10	+	112668936	112669009	0	-0.47
A5SS	CDC25B	chr20	+	3795738	3796731	0	0.44
MXE	POU6F1	chr12	-	51195969	51196173	0	-0.5
MXE	PFKM	chr12	+	48135290	48135383	0	0.51
RI	MBD1	chr18	-	50268845	50271540	0	-0.28
RI	RPS27	chr1	+	153990754	153991034	0	0.25
SE	EEF1AKMT1	chr13	-	20731840	20732121	0	-0.77
SE	SYTL2	chr11	-	85724031	85727967	0	0.67
longExonStart_0base:The starting position of the complete exon, with coordinates calculated from 0; longExonEnd:The termination position of the complete exon;IncLevelDifference:The difference in the average inclusion level of all samples in two groups.
