# Supplementary material for: Whole transcriptome landscape in HAPE under the stress of environment at high altitudes: new insights into the mechanisms of hypobaric hypoxia tolerance
Source: Front Immunol. 2024 Sep 12;15:1444666. doi: 10.3389/fimmu.2024.1444666 (PMC11424462; doi:10.3389/fimmu.2024.1444666)
Supplement: Supplementary file 12 [file Table8.xlsx]

## Sheet: Sheet1
Supplementary Table S8. Fusion genes in the HAPE group samples
Fusion Name	Junction	SpliceType	Left	Right	Large Anchor Support	FFPM	Left	Right
	Read		Breakpoint	Breakpoint			Break Entropy	Break Entropy
	Count
HBA2--MT-RNR2	15	2	chr16:173329:+	chrM:1682:+	YES	0.26	1.97	1.16
FBXO30--EPM2A	13	1	chr6:145814603:-	chr6:145686296:-	YES	0.21	1	1.97
RNF138--RNF125	12	1	chr18:32092886:+	chr18:32068298:+	YES	0.2	1.91	1.27
AC104653.2--AC104653.1	10	1	chr2:113830852:-	chr2:113831585:-	YES	0.17	1.83	1.56
RSRP1--TMEM50A	9	1	chr1:25337040:-	chr1:25342961:+	YES	0.15	1.8	1.8
IGHJ3--IGHA1	9	2	chr14:105864587:-	chr14:105708664:-	YES	0.15	1.83	1.55
FBXO30--EPM2A	9	1	chr6:145814603:-	chr6:145686296:-	YES	0.13	1	1.97
MARCH8--NCOA4	7	1	chr10:45594235:-	chr10:46016694:-	YES	0.12	1.53	1.56
Junction ReadCount:Contains fusion connection points and can split the reads of gene sequences on both sides of the matching fusion connection points (Split Reads);SpliceType:Does the breakpoint position of the fusion gene appear at the boundary of the exon."1" represents yes, "2" represents no; Left Breakpoint: Location information of chromosome on the left side of breakpoint; Right Breakpoint: …
