# Supplementary material for: Whole transcriptome landscape in HAPE under the stress of environment at high altitudes: new insights into the mechanisms of hypobaric hypoxia tolerance
Source: Front Immunol. 2024 Sep 12;15:1444666. doi: 10.3389/fimmu.2024.1444666 (PMC11424462; doi:10.3389/fimmu.2024.1444666)
Supplement: Supplementary file 13 [file Table9.xlsx]

## Sheet: Sheet1
Supplementary Table S9. The top 10 different novel transcripts in the two groups
transcript_id	protein	annotation	HAPE-FPKM-mean	control-FPKM-mean	Δmean
TCONS_00391542	BAC87609.1	unnamed protein product	794.24	271.89	522.35
TCONS_00044679	EAW49277.1	hCG2040497	1060.41	556	504.41
TCONS_00063012	AIW81554.1	embryonic stem cell related protein, partial	615.55	277.25	338.29
TCONS_00044678	EAW49277.1	hCG2040497	608.95	348.7	260.25
TCONS_00070888	AIW81554.1	embryonic stem cell related protein, partial	343	94.46	248.55
TCONS_00107107	AAO72258.1	T cell receptor alpha chain	241.47	456.84	-215.36
TCONS_00106928	EAW66373.1	hCG1793998, partial	49.85	261	-211.16
TCONS_00113529	EAW65655.1	hCG2041335	280.97	432.11	-151.14
TCONS_00018636	XP_011539679.1	PREDICTED: membrane protein FAM159A isoform X1	65.4	198.66	-133.26
TCONS_00047760	XP_016871757.1	PREDICTED: arf-GAP with GTPase, ANK repeat and PH domain-containing protein 6 isoform X1	161.17	292.69	-131.52
Protein: NCBI NR Database Protein Number; annotation:Protein annotation information; HAPE-FPKM-mean:The average FPKM of all samples in the HAPE group; control-FPKM-mean:The average FPKM of all samples in the HAPE group; Δmean: The difference between the average values of two groups of FPKM.
