# Supplementary material for: Whole transcriptome landscape in HAPE under the stress of environment at high altitudes: new insights into the mechanisms of hypobaric hypoxia tolerance
Source: Front Immunol. 2024 Sep 12;15:1444666. doi: 10.3389/fimmu.2024.1444666 (PMC11424462; doi:10.3389/fimmu.2024.1444666)
Supplement: Supplementary file 14 [file Table10.xlsx]

## Sheet: Sheet1
Supplementary Table S10. circRNA-miRNA co-expression
circRNA	circRNA_log2FoldChange	circRNA_regulation	miRNA	miRNA_log2FoldChange	miRNA_regulation	cor	pvalue
chr6:16326394|16328470|ATXN1,NM_001128164,-	-1.86387	Down	hsa-miR-150-5p	-1.36803	Down	0.874126	0.000308861
chr11:118477967|118482495|KMT2A,NM_001197104,+	-3.81401	Down	hsa-miR-760	-2.86432	Down	0.83045	0.000823949
chr21:29321221|29329693|BACH1,NM_001186,+	1.13098	Up	hsa-miR-145-3p	1.60411	Up	0.804196	0.00274613
chr6:107921797|107929514|SEC63,NM_007214,-	3.24823	Up	hsa-miR-2115-3p	1.28824	Up	0.877098	0.00017904
chr6:110887505|110890356|AMD1,NM_001287215,+	3.04386	Up	hsa-miR-145-3p	1.60411	Up	0.906956	4.68941e-05
chr9:111386377|111391824|ECPAS,NM_001364930,-	1.82908	Up	hsa-miR-3942-5p	1.7561	Up	0.853627	0.000411669
chr16:30664215|30666541|FBRS,NM_001105079,+	-1.19178	Down	hsa-miR-874-3p	-1.24293	Down	0.853147	0.000771902
chr17:39709813|39715939|ERBB2,NM_001289938,+	-2.93619	Down	hsa-miR-150-5p	-1.36803	Down	0.823119	0.00100495
chr1:28473554|28480604|PHACTR4,NM_001048183,+	-1.40064	Down	hsa-miR-199b-5p	1.16384	Up	-0.867133	0.000443302
chr11:119284969|119285566|CBL,NM_005188,+	-1.69595	Down	hsa-miR-615-3p	1.79044	Up	-0.811189	0.00236893
chr17:42727635|42730918|EZH1,NM_001321082,-	4.10427	Up	hsa-miR-708-5p	-4.13929	Down	-0.835942	0.000705734
chr3:196053418|196077122|TFRC,NM_001128148,-	1.58104	Up	hsa-miR-582-3p	1.47778	Up	0.881119	0.000192153
chr3:196053418|196077122|TFRC,NM_001128148,-	1.58104	Up	hsa-miR-145-3p	1.60411	Up	0.818182	0.0020272
chr3:196053418|196077122|TFRC,NM_001128148,-	1.58104	Up	hsa-miR-548f-3p	1.29574	Up	0.832168	0.00144087
chr3:196053418|196077122|TFRC,NM_001128148,-	1.58104	Up	hsa-miR-1299	1.76022	Up	0.874126	0.000308861
chr7:92213195|92226682|KRIT1,NM_001013406,-	4.41063	Up	hsa-miR-4728-3p	-1.44981	Down	-0.869633	0.000237308
chr15:50586392|50592626|TRPM7,NM_001301212,-	1.46143	Up	hsa-miR-1270	-1.10587	Down	-0.867133	0.000443302
chr11:43326507|43335994|API5,NM_001142930,+	-2.5593	Down	hsa-miR-548g-3p	1.85391	Up	-0.833881	0.000748445
chr3:105670233|105681818|CBLB,NM_001321813,-	-2.36621	Down	hsa-miR-4728-3p	-1.44981	Down	0.888112	9.16586e-05
chr5:39153448|39202987|FYB1,NM_001349333,-	-3.19325	Down	hsa-miR-150-5p	-1.36803	Down	0.877098	0.00017904
chr1:52431013|52435465|TUT4,NM_015269,-	-3.95815	Down	hsa-miR-338-3p	1.29352	Up	-0.832092	0.000787114
chr11:96091892|96093517|MAML2,NM_032427,-	-2.76355	Down	hsa-miR-150-5p	-1.36803	Down	0.958042	0
chr4:6923373|6967424|TBC1D14,NM_001113361,+	2.84264	Up	hsa-miR-2115-3p	1.28824	Up	0.824845	0.000959804
chr3:136398749|136423044|STAG1,NM_005862,-	3.19172	Up	hsa-miR-199b-5p	1.16384	Up	0.903224	5.67179e-05
chr17:64868462|64889752|LRRC37A3,NM_001303255,-	1.8758	Up	hsa-miR-199b-5p	1.16384	Up	0.887346	0.000117937
chr17:64868462|64889752|LRRC37A3,NM_001303255,-	1.8758	Up	hsa-miR-338-3p	1.29352	Up	0.873261	0.000207389
chr1:20757166|20773610|HP1BP3,NM_001376787,-	1.28355	Up	hsa-miR-2115-5p	1.34776	Up	0.818182	0.0020272
chr15:64499293|64500166|ZNF609,NM_015042,+	-1.78625	Down	hsa-miR-150-5p	-1.36803	Down	0.944056	0
chr13:49997074|50045232|DLEU2,NR_152566,-	2.41261	Up	hsa-miR-4467	-1.62909	Down	-0.896109	7.98758e-05
chr11:86012281|86031611|PICALM,NM_001008660,-	3.61223	Up	hsa-miR-2115-3p	1.28824	Up	0.862168	0.000309405
chr16:68181475|68191775|NFATC3,NM_004555,+	-1.47068	Down	hsa-miR-582-3p	1.47778	Up	-0.86014	0.000597084
chr16:68181475|68191775|NFATC3,NM_004555,+	-1.47068	Down	hsa-miR-98-3p	1.45171	Up	-0.958042	0
chr20:51473980|51524110|NFATC2,NM_012340,-	-4.16599	Down	hsa-miR-760	-2.86432	Down	0.849013	0.000476874
chr15:80120328|80122800|ZFAND6,NM_001242911,+	1.0893	Up	hsa-miR-582-3p	1.47778	Up	0.818182	0.0020272
chr20:51516784|51523596|NFATC2,NM_001258296,-	-3.42842	Down	hsa-miR-874-3p	-1.24293	Down	0.906956	4.68941e-05
chr20:51516784|51523596|NFATC2,NM_001258296,-	-3.42842	Down	hsa-miR-4690-3p	1.03817	Up	-0.824845	0.000959804
