# Supplementary material for: Whole transcriptome landscape in HAPE under the stress of environment at high altitudes: new insights into the mechanisms of hypobaric hypoxia tolerance
Source: Front Immunol. 2024 Sep 12;15:1444666. doi: 10.3389/fimmu.2024.1444666 (PMC11424462; doi:10.3389/fimmu.2024.1444666)
Supplement: Supplementary file 15 [file Table11.xlsx]

## Sheet: 0.8，0.05
Supplementary Table S11. lncRNA-miRNA co-expression
lncRNA	lncRNA_log2FoldChange	lncRNA_regulation	miRNA	miRNA_log2FoldChange	miRNA_regulation	cor	pvalue
lnc-LRFN3-1	4.92343	Up	hsa-miR-542-3p	1.33747	Up	0.824845	0.000959804
lnc-TLE3-12	1.89594	Up	hsa-miR-1278	1.20802	Up	0.846154	0.00096954
lnc-FAM20C-4	-1.1143	Down	hsa-miR-4728-3p	-1.44981	Down	0.909091	0
lnc-RP9-2	-1.0738	Down	hsa-miR-2115-5p	1.34776	Up	-0.846154	0.00096954
lnc-RP9-2	-1.0738	Down	hsa-miR-618	1.54662	Up	-0.874126	0.000308861
lnc-RP9-2	-1.0738	Down	hsa-miR-3692-3p	1.06787	Up	-0.818182	0.0020272
lnc-HNRNPM-6	1.26524	Up	hsa-miR-874-3p	-1.24293	Down	-0.895105	5.94154e-06
lnc-RARG-1	3.1701	Up	hsa-miR-199b-5p	1.16384	Up	0.882702	0.00014317
lnc-OTULIN-9	-4.39589	Down	hsa-miR-3692-3p	1.06787	Up	-0.826588	0.000915842
lnc-OTULIN-9	-4.39589	Down	hsa-miR-618	1.54662	Up	-0.849982	0.000462569
lnc-SOCS3-3	1.67874	Up	hsa-miR-2115-5p	1.34776	Up	0.811189	0.00236893
lnc-CPXM2-6	-5.41807	Down	hsa-miR-2115-3p	1.28824	Up	-0.869633	0.000237308
lnc-VEGFD-1	4.46346	Up	hsa-miR-1246	1.9128	Up	0.824576	0.000966728
lnc-P2RY2-11	-1.23303	Down	hsa-miR-3692-3p	1.06787	Up	-0.839161	0.00119187
lnc-AATK-9	-3.87037	Down	hsa-miR-150-5p	-1.36803	Down	0.833881	0.000748445
lnc-ERG28-2	1.50262	Up	hsa-miR-3692-3p	1.06787	Up	0.888112	9.16586e-05
lnc-ERG28-2	1.50262	Up	hsa-miR-2115-5p	1.34776	Up	0.923077	0
lnc-ERG28-2	1.50262	Up	hsa-miR-1270	-1.10587	Down	-0.923077	0
lnc-ERG28-2	1.50262	Up	hsa-miR-199b-5p	1.16384	Up	0.874126	0.000308861
lnc-ERG28-2	1.50262	Up	hsa-miR-98-3p	1.45171	Up	0.825175	0.0017186
lnc-PGS1-1	1.33625	Up	hsa-miR-338-3p	1.29352	Up	0.881119	0.000192153
lnc-PGS1-1	1.33625	Up	hsa-miR-874-3p	-1.24293	Down	-0.818182	0.0020272
lnc-PGS1-1	1.33625	Up	hsa-miR-199b-5p	1.16384	Up	0.804196	0.00274613
lnc-ZBTB7A-2	1.07784	Up	hsa-miR-150-5p	-1.36803	Down	-0.853147	0.000771902
lnc-UBXN2B-1	2.18652	Up	hsa-miR-145-3p	1.60411	Up	0.909091	0
lnc-UBXN2B-1	2.18652	Up	hsa-miR-2115-3p	1.28824	Up	0.916084	0
lnc-UBXN2B-1	2.18652	Up	hsa-miR-3692-3p	1.06787	Up	0.818182	0.0020272
lnc-UBXN2B-1	2.18652	Up	hsa-miR-4728-3p	-1.44981	Down	-0.811189	0.00236893
lnc-LGALSL-1	1.53084	Up	hsa-miR-2115-3p	1.28824	Up	0.818182	0.0020272
lnc-ST13-1	-1.58508	Down	hsa-miR-582-3p	1.47778	Up	-0.895105	5.94154e-06
DNAJC3-DT	1.04427	Up	hsa-miR-6766-3p	-1.36776	Down	-0.811189	0.00236893
DNAJC3-DT	1.04427	Up	hsa-miR-760	-2.86432	Down	-0.85778	0.000359119
lnc-UBB-1	-1.58948	Down	hsa-miR-3692-3p	1.06787	Up	-0.832168	0.00144087
lnc-TEX13C-4	4.7531	Up	hsa-miR-3942-5p	1.7561	Up	0.836115	0.000702239
lnc-HELT-2	4.11	Up	hsa-miR-98-3p	1.45171	Up	0.800839	0.00174744
lnc-EMP2-2	-1.48491	Down	hsa-miR-145-3p	1.60411	Up	-0.818182	0.0020272
lnc-EMP2-2	-1.48491	Down	hsa-miR-2115-3p	1.28824	Up	-0.846154	0.00096954
lnc-EMP2-2	-1.48491	Down	hsa-miR-199b-5p	1.16384	Up	-0.818182	0.0020272
lnc-WTAP-4	1.49727	Up	hsa-miR-1278	1.20802	Up	0.888112	9.16586e-05
lnc-ATXN7L1-1	-1.35044	Down	hsa-miR-1270	-1.10587	Down	0.846154	0.00096954
lnc-SHPRH-8	1.24926	Up	hsa-miR-2115-5p	1.34776	Up	0.867133	0.000443302
lnc-PYCR3-2	1.50444	Up	hsa-miR-760	-2.86432	Down	-0.85778	0.000359119
lnc-STK25-3	-1.42364	Down	hsa-miR-145-3p	1.60411	Up	-0.811189	0.00236893
lnc-OR2S2-1	1.46101	Up	hsa-miR-95-3p	-1.33395	Down	-0.902098	0
lnc-TMEM8B-1	-1.99538	Down	hsa-miR-874-3p	-1.24293	Down	0.867133	0.000443302
lnc-TMEM8B-1	-1.99538	Down	hsa-miR-150-5p	-1.36803	Down	0.93007	0
lnc-PDGFA-6	1.13109	Up	hsa-miR-150-5p	-1.36803	Down	-0.811189	0.00236893
lnc-PPP1R12B-1	1.39575	Up	hsa-miR-708-5p	-4.13929	Down	-0.892027	9.61669e-05
lnc-AGBL4-7	1.10588	Up	hsa-miR-548g-3p	1.85391	Up	0.867133	0.000443302
lnc-HAND2-2	1.39258	Up	hsa-miR-3942-5p	1.7561	Up	0.903679	5.54404e-05
lnc-HAND2-2	1.39258	Up	hsa-miR-760	-2.86432	Down	-0.81879	0.00112535
lnc-HAND2-2	1.39258	Up	hsa-miR-618	1.54662	Up	0.825175	0.0017186
lnc-FTCD-5	-2.86233	Down	hsa-miR-760	-2.86432	Down	0.832842	0.000770722
lnc-FTCD-5	-2.86233	Down	hsa-miR-708-5p	-4.13929	Down	0.824332	0.000973064
lnc-RUNX3-1	-5.05158	Down	hsa-miR-2115-5p	1.34776	Up	-0.865901	0.000271496
lnc-MRPS23-1	1.52224	Up	hsa-miR-760	-2.86432	Down	-0.873376	0.000206495
LINC02363	1.16178	Up	hsa-miR-145-3p	1.60411	Up	0.853147	0.000771902
LINC02363	1.16178	Up	hsa-miR-4690-3p	1.03817	Up	0.811189	0.00236893
LINC02363	1.16178	Up	hsa-miR-2115-5p	1.34776	Up	0.923077	0
LINC02363	1.16178	Up	hsa-miR-2115-3p	1.28824	Up	0.86014	0.000597084
LINC02363	1.16178	Up	hsa-miR-3692-3p	1.06787	Up	0.846154	0.00096954
LINC02363	1.16178	Up	hsa-miR-4728-3p	-1.44981	Down	-0.839161	0.00119187
lnc-EBAG9-2	-4.24947	Down	hsa-miR-2115-3p	1.28824	Up	-0.82663	0.000914801
lnc-EBAG9-2	-4.24947	Down	hsa-miR-618	1.54662	Up	-0.848383	0.000486369
lnc-LTK-4	-1.18234	Down	hsa-miR-3692-3p	1.06787	Up	-0.825175	0.0017186
lnc-RAET1L-2	-4.25876	Down	hsa-miR-3692-3p	1.06787	Up	-0.802451	0.00168271
lnc-NAA11-1	-1.11161	Down	hsa-miR-95-3p	-1.33395	Down	0.811189	0.00236893
lnc-CCDC96-2	1.21799	Up	hsa-miR-145-3p	1.60411	Up	0.811189	0.00236893
lnc-FBXO27-3	-1.65396	Down	hsa-miR-582-3p	1.47778	Up	-0.823119	0.00100495
lnc-FBXO27-3	-1.65396	Down	hsa-miR-6766-3p	-1.36776	Down	0.819616	0.00110155
lnc-MT1G-2	-1.11074	Down	hsa-miR-150-5p	-1.36803	Down	0.909091	0
lnc-OR10H4-2	-4.62157	Down	hsa-miR-2115-3p	1.28824	Up	-0.809916	0.00140668
lnc-OR10H4-2	-4.62157	Down	hsa-miR-98-3p	1.45171	Up	-0.854704	0.000397509
lnc-OR10H4-2	-4.62157	Down	hsa-miR-4690-3p	1.03817	Up	-0.809916	0.00140668
lnc-OR10H4-2	-4.62157	Down	hsa-miR-1299	1.76022	Up	-0.839774	0.000631345
lnc-COL27A1-1	-2.29185	Down	hsa-miR-150-5p	-1.36803	Down	0.852134	0.000431967
lnc-LILRA6-4	1.7112	Up	hsa-miR-338-3p	1.29352	Up	0.881119	0.000192153
lnc-SERPINB6-1	1.28446	Up	hsa-miR-874-3p	-1.24293	Down	-0.825175	0.0017186
lnc-SERPINB6-1	1.28446	Up	hsa-miR-199b-5p	1.16384	Up	0.811189	0.00236893
lnc-SERPINB6-1	1.28446	Up	hsa-miR-150-5p	-1.36803	Down	-0.895105	5.94154e-06
lnc-GSN-2	1.03078	Up	hsa-miR-340-5p	1.22189	Up	0.923077	0
lnc-GSN-2	1.03078	Up	hsa-miR-548bc	1.25639	Up	0.853147	0.000771902
lnc-GSN-2	1.03078	Up	hsa-miR-143-3p	1.25582	Up	0.923077	0
lnc-GSN-2	1.03078	Up	hsa-miR-542-3p	1.33747	Up	0.846154	0.00096954
lnc-GSN-2	1.03078	Up	hsa-miR-548g-3p	1.85391	Up	0.902098	0
lnc-C19orf12-9	-1.05676	Down	hsa-miR-1270	-1.10587	Down	0.811189	0.00236893
lnc-ATXN10-5	-2.10978	Down	hsa-miR-874-3p	-1.24293	Down	0.816113	0.00120515
lnc-ATXN10-5	-2.10978	Down	hsa-miR-4690-3p	1.03817	Up	-0.816113	0.00120515
lnc-ATXN10-5	-2.10978	Down	hsa-miR-150-5p	-1.36803	Down	0.802103	0.00169653
lnc-ATXN10-5	-2.10978	Down	hsa-miR-338-3p	1.29352	Up	-0.847637	0.000497797
lnc-PLA2G1B-2	1.14536	Up	hsa-miR-150-5p	-1.36803	Down	-0.923077	0
lnc-OR7C1-2	1.49167	Up	hsa-miR-874-3p	-1.24293	Down	-0.867133	0.000443302
lnc-CLDN10-9	1.25549	Up	hsa-miR-760	-2.86432	Down	-0.803194	0.00165353
lnc-C13orf42-7	-1.11446	Down	hsa-miR-3692-3p	1.06787	Up	-0.825175	0.0017186
lnc-KLF6-5	1.57734	Up	hsa-miR-2115-3p	1.28824	Up	0.888112	9.16586e-05
lnc-KLF6-5	1.57734	Up	hsa-miR-199b-5p	1.16384	Up	0.818182	0.0020272
lnc-KLF6-5	1.57734	Up	hsa-miR-3692-3p	1.06787	Up	0.846154	0.00096954
lnc-ACSL1-7	2.68277	Up	hsa-miR-708-5p	-4.13929	Down	-0.858652	0.000348778
lnc-LTBP3-11	1.00559	Up	hsa-miR-150-5p	-1.36803	Down	-0.818182	0.0020272
TLR8-AS1	1.38406	Up	hsa-miR-3692-3p	1.06787	Up	0.916084	0
lnc-PAIP2B-4	1.89473	Up	hsa-miR-3942-5p	1.7561	Up	0.893171	9.13598e-05
lnc-ZDHHC15-4	-2.48734	Down	hsa-miR-6766-3p	-1.36776	Down	0.815076	0.00123724
lnc-SNPH-7	1.32369	Up	hsa-miR-708-5p	-4.13929	Down	-0.83231	0.000782324
lnc-KLLN-2	1.35237	Up	hsa-miR-2115-5p	1.34776	Up	0.867133	0.000443302
lnc-PINX1-1	-1.18057	Down	hsa-miR-342-5p	-1.0436	Down	0.825175	0.0017186
lnc-SHARPIN-4	1.66337	Up	hsa-miR-760	-2.86432	Down	-0.888972	0.00010998
lnc-INSC-2	1.33772	Up	hsa-miR-150-5p	-1.36803	Down	-0.818182	0.0020272
lnc-INSC-2	1.33772	Up	hsa-miR-143-3p	1.25582	Up	0.811189	0.00236893
lnc-NATD1-1	1.87911	Up	hsa-miR-2115-5p	1.34776	Up	0.888112	9.16586e-05
lnc-CEP95-3	1.49467	Up	hsa-miR-340-5p	1.22189	Up	0.937063	0
lnc-CEP95-3	1.49467	Up	hsa-miR-548bc	1.25639	Up	0.839161	0.00119187
lnc-CEP95-3	1.49467	Up	hsa-miR-548f-3p	1.29574	Up	0.874126	0.000308861
lnc-CEP95-3	1.49467	Up	hsa-miR-143-3p	1.25582	Up	0.832168	0.00144087
lnc-CEP95-3	1.49467	Up	hsa-miR-548g-3p	1.85391	Up	0.888112	9.16586e-05
lnc-SPRED2-8	1.79053	Up	hsa-miR-582-3p	1.47778	Up	0.811189	0.00236893
lnc-UBAP1L-1	-1.0765	Down	hsa-miR-342-5p	-1.0436	Down	0.804196	0.00274613
lnc-UBAP1L-1	-1.0765	Down	hsa-miR-548g-3p	1.85391	Up	-0.818182	0.0020272
lnc-UBAP1L-1	-1.0765	Down	hsa-miR-548bc	1.25639	Up	-0.804196	0.00274613
lnc-MYC-18	-1.75865	Down	hsa-miR-2115-5p	1.34776	Up	-0.902098	0
LINC01011	1.1863	Up	hsa-miR-874-3p	-1.24293	Down	-0.839161	0.00119187
lnc-CCDC6-3	-1.83681	Down	hsa-miR-2115-3p	1.28824	Up	-0.811189	0.00236893
lnc-CCDC6-3	-1.83681	Down	hsa-miR-3692-3p	1.06787	Up	-0.811189	0.00236893
lnc-ZNF155-2	1.08295	Up	hsa-miR-3942-5p	1.7561	Up	0.879161	0.000165104
lnc-ZNF155-2	1.08295	Up	hsa-miR-708-5p	-4.13929	Down	-0.828577	0.000867564
lnc-AMN1-2	1.1674	Up	hsa-miR-708-5p	-4.13929	Down	-0.906956	4.68941e-05
lnc-AMN1-2	1.1674	Up	hsa-miR-3942-5p	1.7561	Up	0.858145	0.000354759
lnc-ABHD12B-2	1.46677	Up	hsa-miR-342-5p	-1.0436	Down	-0.811189	0.00236893
lnc-ABHD12B-2	1.46677	Up	hsa-miR-338-3p	1.29352	Up	0.818182	0.0020272
lnc-MYO10-6	1.39611	Up	hsa-miR-150-5p	-1.36803	Down	-0.944056	0
lnc-RNF149-3	1.0454	Up	hsa-miR-1270	-1.10587	Down	-0.818182	0.0020272
lnc-C2CD4A-1	-4.51959	Down	hsa-miR-618	1.54662	Up	-0.82663	0.000914801
lnc-MBOAT1-5	-1.30468	Down	hsa-miR-338-3p	1.29352	Up	-0.846154	0.00096954
lnc-GIMAP6-4	2.1076	Up	hsa-miR-760	-2.86432	Down	-0.842184	0.00058779
lnc-DPH6-3	-2.01505	Down	hsa-miR-150-5p	-1.36803	Down	0.804196	0.00274613
lnc-NSFL1C-1	1.27677	Up	hsa-miR-342-5p	-1.0436	Down	-0.846154	0.00096954
lnc-COL6A1-8	1.41044	Up	hsa-miR-2115-5p	1.34776	Up	0.888112	9.16586e-05
lnc-XCR1-4	1.49121	Up	hsa-miR-338-3p	1.29352	Up	0.825175	0.0017186
lnc-SLC25A30-4	1.67154	Up	hsa-miR-6766-3p	-1.36776	Down	-0.86014	0.000597084
lnc-SELE-1	1.02064	Up	hsa-miR-1270	-1.10587	Down	-0.846154	0.00096954
lnc-SELE-1	1.02064	Up	hsa-miR-2115-5p	1.34776	Up	0.832168	0.00144087
lnc-GGPS1-14	2.64809	Up	hsa-miR-342-5p	-1.0436	Down	-0.823119	0.00100495
lnc-ST6GALNAC2-1	1.55569	Up	hsa-miR-1278	1.20802	Up	0.902098	0
lnc-FOXD4L5-13	1.31125	Up	hsa-miR-143-3p	1.25582	Up	0.804196	0.00274613
PRR29-AS1	-1.34625	Down	hsa-miR-2115-3p	1.28824	Up	-0.874126	0.000308861
PRR29-AS1	-1.34625	Down	hsa-miR-338-3p	1.29352	Up	-0.825175	0.0017186
lnc-ZNF587B-2	1.37242	Up	hsa-miR-3692-3p	1.06787	Up	0.839161	0.00119187
lnc-C12orf74-2	-5.67832	Down	hsa-miR-211-5p	-1.68731	Down	0.816879	0.00118188
lnc-TBC1D19-2	-1.10049	Down	hsa-miR-3692-3p	1.06787	Up	-0.811189	0.00236893
lnc-AJAP1-5	-2.94845	Down	hsa-miR-211-5p	-1.68731	Down	0.818354	0.00113806
lnc-FAM110B-1	-3.70678	Down	hsa-miR-4728-3p	-1.44981	Down	0.842184	0.00058779
lnc-KIDINS220-16	-1.13746	Down	hsa-miR-3942-5p	1.7561	Up	-0.816113	0.00120515
lnc-KIDINS220-16	-1.13746	Down	hsa-miR-342-5p	-1.0436	Down	0.853147	0.000771902
lnc-TOMM20-1	1.44296	Up	hsa-miR-199b-5p	1.16384	Up	0.811189	0.00236893
lnc-TOMM20-1	1.44296	Up	hsa-miR-150-5p	-1.36803	Down	-0.832168	0.00144087
lnc-TOMM20-1	1.44296	Up	hsa-miR-338-3p	1.29352	Up	0.881119	0.000192153
PDYN-AS1	2.1982	Up	hsa-miR-145-3p	1.60411	Up	0.818182	0.0020272
PDYN-AS1	2.1982	Up	hsa-miR-2115-3p	1.28824	Up	0.867133	0.000443302
PDYN-AS1	2.1982	Up	hsa-miR-4690-3p	1.03817	Up	0.811189	0.00236893
PDYN-AS1	2.1982	Up	hsa-miR-338-3p	1.29352	Up	0.839161	0.00119187
lnc-MKRN2-4	1.81398	Up	hsa-miR-874-3p	-1.24293	Down	-0.832168	0.00144087
lnc-MKRN2-4	1.81398	Up	hsa-miR-342-5p	-1.0436	Down	-0.818182	0.0020272
lnc-MKRN2-4	1.81398	Up	hsa-miR-199b-5p	1.16384	Up	0.944056	0
lnc-CCR3-1	1.51241	Up	hsa-miR-145-3p	1.60411	Up	0.846154	0.00096954
lnc-CCR3-1	1.51241	Up	hsa-miR-199b-5p	1.16384	Up	0.846154	0.00096954
lnc-MESD-1	-1.7879	Down	hsa-miR-2115-5p	1.34776	Up	-0.811189	0.00236893
LINC01765	1.50966	Up	hsa-miR-145-3p	1.60411	Up	0.811189	0.00236893
LINC01765	1.50966	Up	hsa-miR-2115-3p	1.28824	Up	0.853147	0.000771902
LINC01765	1.50966	Up	hsa-miR-3692-3p	1.06787	Up	0.825175	0.0017186
lnc-SLF1-4	1.26323	Up	hsa-miR-145-3p	1.60411	Up	0.825175	0.0017186
lnc-RDM1-1	-1.22568	Down	hsa-miR-150-5p	-1.36803	Down	0.853147	0.000771902
lnc-RDM1-1	-1.22568	Down	hsa-miR-342-5p	-1.0436	Down	0.86014	0.000597084
lnc-ATP6V1B2-10	-3.85773	Down	hsa-miR-760	-2.86432	Down	0.841429	0.000601177
lnc-EXOSC8-1	1.30154	Up	hsa-miR-145-3p	1.60411	Up	0.839161	0.00119187
lnc-EXOSC8-1	1.30154	Up	hsa-miR-2115-3p	1.28824	Up	0.895105	5.94154e-06
lnc-EXOSC8-1	1.30154	Up	hsa-miR-199b-5p	1.16384	Up	0.874126	0.000308861
lnc-EXOSC8-1	1.30154	Up	hsa-miR-98-3p	1.45171	Up	0.86014	0.000597084
lnc-EXOSC8-1	1.30154	Up	hsa-miR-4690-3p	1.03817	Up	0.818182	0.0020272
lnc-EXOSC8-1	1.30154	Up	hsa-miR-3692-3p	1.06787	Up	0.818182	0.0020272
lnc-ZC3H11B-9	1.00457	Up	hsa-miR-548j-3p	1.74705	Up	0.825175	0.0017186
lnc-UBE2D4-2	-1.45078	Down	hsa-miR-150-5p	-1.36803	Down	0.804196	0.00274613
LINC01967	-2.3704	Down	hsa-miR-1278	1.20802	Up	-0.807957	0.00147547
lnc-EED-4	2.00721	Up	hsa-miR-150-5p	-1.36803	Down	-0.853147	0.000771902
lnc-LRRC32-5	3.10618	Up	hsa-miR-874-3p	-1.24293	Down	-0.804196	0.00274613
lnc-LRRC32-5	3.10618	Up	hsa-miR-2115-3p	1.28824	Up	0.867133	0.000443302
lnc-LRRC32-5	3.10618	Up	hsa-miR-342-5p	-1.0436	Down	-0.853147	0.000771902
lnc-LRRC32-5	3.10618	Up	hsa-miR-199b-5p	1.16384	Up	0.888112	9.16586e-05
lnc-CCDC91-3	1.12366	Up	hsa-miR-145-3p	1.60411	Up	0.846154	0.00096954
lnc-MSMB-6	-1.18894	Down	hsa-miR-2115-3p	1.28824	Up	-0.832168	0.00144087
lnc-MSMB-6	-1.18894	Down	hsa-miR-342-5p	-1.0436	Down	0.86014	0.000597084
lnc-MSMB-6	-1.18894	Down	hsa-miR-199b-5p	1.16384	Up	-0.811189	0.00236893
lnc-MSMB-6	-1.18894	Down	hsa-miR-150-5p	-1.36803	Down	0.811189	0.00236893
lnc-MSMB-6	-1.18894	Down	hsa-miR-3692-3p	1.06787	Up	-0.818182	0.0020272
lnc-MSMB-6	-1.18894	Down	hsa-miR-338-3p	1.29352	Up	-0.804196	0.00274613
lnc-NUDT12-3	-3.10146	Down	hsa-miR-3692-3p	1.06787	Up	-0.828577	0.000867564
lnc-CNTNAP3-2	2.09688	Up	hsa-miR-2115-3p	1.28824	Up	0.804196	0.00274613
lnc-SEMG2-3	1.93345	Up	hsa-miR-143-3p	1.25582	Up	0.818182	0.0020272
MIR3945HG	1.32134	Up	hsa-miR-874-3p	-1.24293	Down	-0.818182	0.0020272
MIR3945HG	1.32134	Up	hsa-miR-150-5p	-1.36803	Down	-0.867133	0.000443302
lnc-ERI1-5	-1.40528	Down	hsa-miR-2115-3p	1.28824	Up	-0.804196	0.00274613
lnc-VN1R4-3	-1.12742	Down	hsa-miR-150-5p	-1.36803	Down	0.93007	0
lnc-VN1R4-3	-1.12742	Down	hsa-miR-4728-3p	-1.44981	Down	0.825175	0.0017186
lnc-HIGD1A-1	1.56333	Up	hsa-miR-760	-2.86432	Down	-0.803194	0.00165353
lnc-HIGD1A-1	1.56333	Up	hsa-miR-708-5p	-4.13929	Down	-0.862168	0.000309405
PSORS1C3	1.30922	Up	hsa-miR-874-3p	-1.24293	Down	-0.881119	0.000192153
lnc-MSX1-2	-1.56574	Down	hsa-miR-618	1.54662	Up	-0.811189	0.00236893
lnc-MSX1-2	-1.56574	Down	hsa-miR-199b-5p	1.16384	Up	-0.839161	0.00119187
lnc-MSX1-2	-1.56574	Down	hsa-miR-342-5p	-1.0436	Down	0.867133	0.000443302
SLC5A4-AS1	1.56756	Up	hsa-miR-4728-3p	-1.44981	Down	-0.804196	0.00274613
lnc-IRAK4-4	-1.45037	Down	hsa-miR-582-3p	1.47778	Up	-0.888112	9.16586e-05
lnc-IRAK4-4	-1.45037	Down	hsa-miR-2115-3p	1.28824	Up	-0.825175	0.0017186
lnc-KIAA1211L-1	-1.18643	Down	hsa-miR-150-5p	-1.36803	Down	0.839161	0.00119187
lnc-ECHDC1-5	1.24196	Up	hsa-miR-342-5p	-1.0436	Down	-0.839161	0.00119187
lnc-TOR1AIP2-1	1.15171	Up	hsa-miR-211-5p	-1.68731	Down	-0.816113	0.00120515
lnc-TOPAZ1-4	1.19085	Up	hsa-miR-150-5p	-1.36803	Down	-0.839161	0.00119187
lnc-HTR1B-1	-1.41734	Down	hsa-miR-340-5p	1.22189	Up	-0.811189	0.00236893
lnc-HTR1B-1	-1.41734	Down	hsa-miR-6793-3p	-1.32429	Down	0.839161	0.00119187
lnc-HTR1B-1	-1.41734	Down	hsa-miR-548f-3p	1.29574	Up	-0.839161	0.00119187
lnc-FBXO8-7	-1.0352	Down	hsa-miR-1278	1.20802	Up	-0.846154	0.00096954
lnc-RUNDC3B-1	-1.37453	Down	hsa-miR-3942-5p	1.7561	Up	-0.823119	0.00100495
lnc-RUNDC3B-1	-1.37453	Down	hsa-miR-2115-5p	1.34776	Up	-0.818182	0.0020272
lnc-RUNDC3B-1	-1.37453	Down	hsa-miR-2115-3p	1.28824	Up	-0.853147	0.000771902
lnc-RUNDC3B-1	-1.37453	Down	hsa-miR-3692-3p	1.06787	Up	-0.825175	0.0017186
lnc-RUNDC3B-1	-1.37453	Down	hsa-miR-1270	-1.10587	Down	0.916084	0
lnc-ACP1-12	-5.6829	Down	hsa-miR-760	-2.86432	Down	0.817391	0.00116652
lnc-ACP1-12	-5.6829	Down	hsa-miR-4728-3p	-1.44981	Down	0.810992	0.00136996
lnc-UBE3A-9	-1.05156	Down	hsa-miR-2115-3p	1.28824	Up	-0.818182	0.0020272
lnc-CPEB4-1	1.6998	Up	hsa-miR-2115-3p	1.28824	Up	0.818182	0.0020272
lnc-CPEB4-1	1.6998	Up	hsa-miR-874-3p	-1.24293	Down	-0.937063	0
lnc-CPEB4-1	1.6998	Up	hsa-miR-199b-5p	1.16384	Up	0.895105	5.94154e-06
lnc-CPEB4-1	1.6998	Up	hsa-miR-145-3p	1.60411	Up	0.804196	0.00274613
lnc-BUB3-4	-1.04085	Down	hsa-miR-582-3p	1.47778	Up	-0.818182	0.0020272
lnc-BUB3-4	-1.04085	Down	hsa-miR-145-3p	1.60411	Up	-0.804196	0.00274613
lnc-BUB3-4	-1.04085	Down	hsa-miR-1270	-1.10587	Down	0.853147	0.000771902
lnc-BUB3-4	-1.04085	Down	hsa-miR-211-5p	-1.68731	Down	0.837129	0.000682001
lnc-BUB3-4	-1.04085	Down	hsa-miR-3692-3p	1.06787	Up	-0.832168	0.00144087
lnc-IKZF1-9	2.81997	Up	hsa-miR-2115-5p	1.34776	Up	0.825175	0.0017186
lnc-CASTOR3-1	-1.25777	Down	hsa-miR-342-5p	-1.0436	Down	0.825175	0.0017186
LINC01093	2.66933	Up	hsa-miR-874-3p	-1.24293	Down	-0.839161	0.00119187
LINC01093	2.66933	Up	hsa-miR-150-5p	-1.36803	Down	-0.825175	0.0017186
LINC01093	2.66933	Up	hsa-miR-338-3p	1.29352	Up	0.818182	0.0020272
lnc-IMPDH2-2	1.67809	Up	hsa-miR-760	-2.86432	Down	-0.810992	0.00136996
lnc-MB-5	2.02572	Up	hsa-miR-760	-2.86432	Down	-0.888972	0.00010998
lnc-INSRR-1	-1.32266	Down	hsa-miR-708-5p	-4.13929	Down	0.81738	0.00116684
lnc-FANCC-6	-1.38132	Down	hsa-miR-338-3p	1.29352	Up	-0.867133	0.000443302
lnc-CCDC96-3	1.4997	Up	hsa-miR-708-5p	-4.13929	Down	-0.81738	0.00116684
BASP1-AS1	2.24493	Up	hsa-miR-150-5p	-1.36803	Down	-0.902098	0
BASP1-AS1	2.24493	Up	hsa-miR-338-3p	1.29352	Up	0.818182	0.0020272
BASP1-AS1	2.24493	Up	hsa-miR-874-3p	-1.24293	Down	-0.811189	0.00236893
BASP1-AS1	2.24493	Up	hsa-miR-199b-5p	1.16384	Up	0.804196	0.00274613
lnc-TAGLN2-1	1.46432	Up	hsa-miR-1270	-1.10587	Down	-0.825175	0.0017186
lnc-OR4F29-7	1.02484	Up	hsa-miR-150-5p	-1.36803	Down	-0.804196	0.00274613
lnc-OR4F29-7	1.02484	Up	hsa-miR-143-3p	1.25582	Up	0.846154	0.00096954
lnc-GOSR2-2	-1.54306	Down	hsa-miR-618	1.54662	Up	-0.832168	0.00144087
lnc-C12orf49-10	1.56976	Up	hsa-miR-145-3p	1.60411	Up	0.895105	5.94154e-06
lnc-C12orf49-10	1.56976	Up	hsa-miR-618	1.54662	Up	0.832168	0.00144087
lnc-C12orf49-10	1.56976	Up	hsa-miR-1270	-1.10587	Down	-0.881119	0.000192153
lnc-C12orf49-10	1.56976	Up	hsa-miR-3692-3p	1.06787	Up	0.881119	0.000192153
LMCD1-AS1	-1.82266	Down	hsa-miR-6766-3p	-1.36776	Down	0.86014	0.000597084
LMCD1-AS1	-1.82266	Down	hsa-miR-760	-2.86432	Down	0.81879	0.00112535
LMCD1-AS1	-1.82266	Down	hsa-miR-2115-5p	1.34776	Up	-0.846154	0.00096954
lnc-BASP1-11	1.35179	Up	hsa-miR-342-5p	-1.0436	Down	-0.909091	0
lnc-BASP1-11	1.35179	Up	hsa-miR-4728-3p	-1.44981	Down	-0.832168	0.00144087
LINC00639	1.68903	Up	hsa-miR-760	-2.86432	Down	-0.842184	0.00058779
lnc-RTP4-6	1.69005	Up	hsa-miR-1278	1.20802	Up	0.902098	0
lnc-RNF152-7	-1.0245	Down	hsa-miR-4728-3p	-1.44981	Down	0.804196	0.00274613
lnc-ICE2-4	-1.11039	Down	hsa-miR-708-5p	-4.13929	Down	0.813648	0.00128246
lnc-ICE2-4	-1.11039	Down	hsa-miR-618	1.54662	Up	-0.811189	0.00236893
LINC01629	1.08494	Up	hsa-miR-1246	1.9128	Up	0.816922	0.00118061
LEF1-AS1	-2.0495	Down	hsa-miR-2115-3p	1.28824	Up	-0.811189	0.00236893
LEF1-AS1	-2.0495	Down	hsa-miR-150-5p	-1.36803	Down	0.86014	0.000597084
lnc-CMBL-8	1.70633	Up	hsa-miR-98-3p	1.45171	Up	0.853147	0.000771902
LINC01237	-1.08931	Down	hsa-miR-150-5p	-1.36803	Down	0.874126	0.000308861
lnc-POM121L2-2	-1.01608	Down	hsa-miR-342-5p	-1.0436	Down	0.818182	0.0020272
lnc-PCBP3-3	1.17983	Up	hsa-miR-143-3p	1.25582	Up	0.909091	0
lnc-EXOSC8-4	1.14732	Up	hsa-miR-150-5p	-1.36803	Down	-0.902098	0
lnc-ESRP1-2	-1.20877	Down	hsa-miR-542-3p	1.33747	Up	-0.86014	0.000597084
lnc-ORC2-2	1.06873	Up	hsa-miR-150-5p	-1.36803	Down	-0.86014	0.000597084
lnc-FAM126B-3	1.04094	Up	hsa-miR-3692-3p	1.06787	Up	0.804196	0.00274613
lnc-FAM126B-3	1.04094	Up	hsa-miR-2115-3p	1.28824	Up	0.881119	0.000192153
lnc-RAG1-5	-1.15067	Down	hsa-miR-708-5p	-4.13929	Down	0.899492	6.80903e-05
lnc-NBAS-8	-1.25889	Down	hsa-miR-3692-3p	1.06787	Up	-0.853147	0.000771902
lnc-FAM174B-2	1.27039	Up	hsa-miR-1270	-1.10587	Down	-0.881119	0.000192153
lnc-FAM174B-2	1.27039	Up	hsa-miR-3692-3p	1.06787	Up	0.811189	0.00236893
lnc-FAM174B-2	1.27039	Up	hsa-miR-2115-3p	1.28824	Up	0.846154	0.00096954
lnc-FAM174B-2	1.27039	Up	hsa-miR-199b-5p	1.16384	Up	0.804196	0.00274613
lnc-ADARB2-7	5.13718	Up	hsa-miR-548f-3p	1.29574	Up	0.81545	0.00122559
lnc-TMBIM4-5	2.24432	Up	hsa-miR-150-5p	-1.36803	Down	-0.839161	0.00119187
lnc-SLC16A3-7	1.36458	Up	hsa-miR-342-5p	-1.0436	Down	-0.811189	0.00236893
lnc-KIAA1551-4	1.02493	Up	hsa-miR-150-5p	-1.36803	Down	-0.825175	0.0017186
lnc-DNTTIP2-1	-1.61539	Down	hsa-miR-874-3p	-1.24293	Down	0.818182	0.0020272
lnc-DNTTIP2-1	-1.61539	Down	hsa-miR-199b-5p	1.16384	Up	-0.846154	0.00096954
lnc-DNTTIP2-1	-1.61539	Down	hsa-miR-342-5p	-1.0436	Down	0.818182	0.0020272
lnc-DNTTIP2-1	-1.61539	Down	hsa-miR-4690-3p	1.03817	Up	-0.874126	0.000308861
lnc-DNTTIP2-1	-1.61539	Down	hsa-miR-150-5p	-1.36803	Down	0.832168	0.00144087
lnc-UBE2N-1	1.52058	Up	hsa-miR-6766-3p	-1.36776	Down	-0.825175	0.0017186
lnc-UBE2N-1	1.52058	Up	hsa-miR-4728-3p	-1.44981	Down	-0.811189	0.00236893
lnc-AKTIP-6	2.74261	Up	hsa-miR-2115-5p	1.34776	Up	0.804196	0.00274613
lnc-CCDC36-1	1.22545	Up	hsa-miR-618	1.54662	Up	0.839161	0.00119187
lnc-ANKS3-2	1.81278	Up	hsa-miR-1278	1.20802	Up	0.825175	0.0017186
lnc-ANKS3-2	1.81278	Up	hsa-miR-2115-5p	1.34776	Up	0.937063	0
lnc-ANKS3-2	1.81278	Up	hsa-miR-338-3p	1.29352	Up	0.888112	9.16586e-05
lnc-CRCP-1	1.74637	Up	hsa-miR-2115-3p	1.28824	Up	0.818182	0.0020272
lnc-CRCP-1	1.74637	Up	hsa-miR-618	1.54662	Up	0.832168	0.00144087
lnc-CRCP-1	1.74637	Up	hsa-miR-1270	-1.10587	Down	-0.86014	0.000597084
lnc-PTAFR-4	1.15868	Up	hsa-miR-2115-3p	1.28824	Up	0.846154	0.00096954
lnc-FOXD4L4-4	-1.46431	Down	hsa-miR-874-3p	-1.24293	Down	0.804196	0.00274613
lnc-CHRNB2-3	1.4884	Up	hsa-miR-2115-5p	1.34776	Up	0.846154	0.00096954
lnc-DERL3-4	-1.20686	Down	hsa-miR-874-3p	-1.24293	Down	0.867133	0.000443302
lnc-PSMG1-4	1.71237	Up	hsa-miR-3942-5p	1.7561	Up	0.816113	0.00120515
lnc-KLF6-16	-1.31964	Down	hsa-miR-143-3p	1.25582	Up	-0.818182	0.0020272
lnc-MRPS5-2	-1.19058	Down	hsa-miR-150-5p	-1.36803	Down	0.902098	0
lnc-C4orf51-5	-1.27643	Down	hsa-miR-199b-5p	1.16384	Up	-0.818182	0.0020272
lnc-FAM237B-2	1.29476	Up	hsa-miR-582-3p	1.47778	Up	0.839161	0.00119187
lnc-FAM237B-2	1.29476	Up	hsa-miR-145-3p	1.60411	Up	0.895105	5.94154e-06
lnc-FAM237B-2	1.29476	Up	hsa-miR-199b-5p	1.16384	Up	0.965035	0
lnc-FAM237B-2	1.29476	Up	hsa-miR-98-3p	1.45171	Up	0.909091	0
lnc-FSIP2-2	-1.84622	Down	hsa-miR-1270	-1.10587	Down	0.888112	9.16586e-05
lnc-FAM184A-1	1.07392	Up	hsa-miR-3692-3p	1.06787	Up	0.909091	0
lnc-C6orf120-5	-3.17983	Down	hsa-miR-342-5p	-1.0436	Down	0.819379	0.00110835
lnc-PRDM7-2	1.28011	Up	hsa-miR-874-3p	-1.24293	Down	-0.839161	0.00119187
LINC00174	1.07991	Up	hsa-miR-338-3p	1.29352	Up	0.818182	0.0020272
LINC00174	1.07991	Up	hsa-miR-199b-5p	1.16384	Up	0.811189	0.00236893
LINC00174	1.07991	Up	hsa-miR-342-5p	-1.0436	Down	-0.804196	0.00274613
lnc-TEX44-2	2.55609	Up	hsa-miR-150-5p	-1.36803	Down	-0.839161	0.00119187
lnc-EDC3-2	1.7056	Up	hsa-miR-95-3p	-1.33395	Down	-0.86014	0.000597084
lnc-EDC3-2	1.7056	Up	hsa-miR-548g-3p	1.85391	Up	0.825175	0.0017186
lnc-SLC22A2-1	1.02499	Up	hsa-miR-874-3p	-1.24293	Down	-0.895105	5.94154e-06
lnc-SLC22A2-1	1.02499	Up	hsa-miR-150-5p	-1.36803	Down	-0.853147	0.000771902
lnc-ERGIC2-3	1.51045	Up	hsa-miR-6793-3p	-1.32429	Down	-0.811189	0.00236893
lnc-OR4F5-14	1.54551	Up	hsa-miR-2115-5p	1.34776	Up	0.804196	0.00274613
LINC02288	1.0734	Up	hsa-miR-2115-5p	1.34776	Up	0.888112	9.16586e-05
lnc-GRAP-4	-1.17614	Down	hsa-miR-4728-3p	-1.44981	Down	0.825175	0.0017186
lnc-HIST1H4D-1	1.25797	Up	hsa-miR-6766-3p	-1.36776	Down	-0.818182	0.0020272
lnc-PCM1-1	5.40647	Up	hsa-miR-145-3p	1.60411	Up	0.804876	0.00158885
lnc-PCM1-1	5.40647	Up	hsa-miR-3692-3p	1.06787	Up	0.819379	0.00110835
lnc-PCM1-1	5.40647	Up	hsa-miR-4690-3p	1.03817	Up	0.804876	0.00158885
lnc-TBCK-3	-1.44654	Down	hsa-miR-2115-5p	1.34776	Up	-0.825175	0.0017186
lnc-KDELR1-2	-1.04763	Down	hsa-miR-342-5p	-1.0436	Down	0.825175	0.0017186
lnc-ORMDL1-2	-1.22359	Down	hsa-miR-3692-3p	1.06787	Up	-0.825175	0.0017186
lnc-ORMDL1-2	-1.22359	Down	hsa-miR-1270	-1.10587	Down	0.804196	0.00274613
lnc-ORMDL1-2	-1.22359	Down	hsa-miR-2115-5p	1.34776	Up	-0.888112	9.16586e-05
lnc-SLC4A1-6	2.83692	Up	hsa-miR-199b-5p	1.16384	Up	0.882663	0.000143397
lnc-SLC4A1-6	2.83692	Up	hsa-miR-342-5p	-1.0436	Down	-0.830124	0.000831418
lnc-PRPS1-4	1.6952	Up	hsa-miR-3692-3p	1.06787	Up	0.86014	0.000597084
lnc-PRPS1-4	1.6952	Up	hsa-miR-145-3p	1.60411	Up	0.811189	0.00236893
lnc-OR51B6-1	2.3302	Up	hsa-miR-3942-5p	1.7561	Up	0.879161	0.000165104
lnc-VPS54-8	-1.18989	Down	hsa-miR-2115-3p	1.28824	Up	-0.867133	0.000443302
lnc-VPS54-8	-1.18989	Down	hsa-miR-338-3p	1.29352	Up	-0.839161	0.00119187
lnc-APIP-1	-1.15842	Down	hsa-miR-150-5p	-1.36803	Down	0.895105	5.94154e-06
lnc-APIP-1	-1.15842	Down	hsa-miR-338-3p	1.29352	Up	-0.811189	0.00236893
lnc-APIP-1	-1.15842	Down	hsa-miR-342-5p	-1.0436	Down	0.804196	0.00274613
lnc-ZNF362-1	1.52403	Up	hsa-miR-2115-3p	1.28824	Up	0.818182	0.0020272
lnc-ZNF362-1	1.52403	Up	hsa-miR-199b-5p	1.16384	Up	0.804196	0.00274613
lnc-ZNF362-1	1.52403	Up	hsa-miR-3692-3p	1.06787	Up	0.811189	0.00236893
lnc-ZNF362-1	1.52403	Up	hsa-miR-338-3p	1.29352	Up	0.811189	0.00236893
lnc-BET1L-2	1.43399	Up	hsa-miR-760	-2.86432	Down	-0.834386	0.000737803
ZFAS1	1.10903	Up	hsa-miR-2115-5p	1.34776	Up	0.825175	0.0017186
lnc-CYSTM1-1	-1.03959	Down	hsa-miR-618	1.54662	Up	-0.867133	0.000443302
lnc-ARHGAP19-3	1.81851	Up	hsa-miR-342-5p	-1.0436	Down	-0.818182	0.0020272
lnc-ARHGAP19-3	1.81851	Up	hsa-miR-6766-3p	-1.36776	Down	-0.804196	0.00274613
lnc-ARMC12-1	2.3285	Up	hsa-miR-2115-5p	1.34776	Up	0.874126	0.000308861
lnc-IQCG-16	1.36187	Up	hsa-miR-874-3p	-1.24293	Down	-0.832168	0.00144087
lnc-IQCG-16	1.36187	Up	hsa-miR-150-5p	-1.36803	Down	-0.874126	0.000308861
lnc-ALDH1A2-9	1.11164	Up	hsa-miR-874-3p	-1.24293	Down	-0.804196	0.00274613
lnc-ALDH1A2-9	1.11164	Up	hsa-miR-199b-5p	1.16384	Up	0.825175	0.0017186
lnc-ALDH1A2-9	1.11164	Up	hsa-miR-338-3p	1.29352	Up	0.818182	0.0020272
LINC01226	-1.72038	Down	hsa-miR-145-3p	1.60411	Up	-0.811189	0.00236893
LINC01226	-1.72038	Down	hsa-miR-98-3p	1.45171	Up	-0.846154	0.00096954
LINC01226	-1.72038	Down	hsa-miR-1270	-1.10587	Down	0.832168	0.00144087
LINC01226	-1.72038	Down	hsa-miR-338-3p	1.29352	Up	-0.839161	0.00119187
LINC01226	-1.72038	Down	hsa-miR-2115-3p	1.28824	Up	-0.881119	0.000192153
LINC01226	-1.72038	Down	hsa-miR-199b-5p	1.16384	Up	-0.867133	0.000443302
LINC01226	-1.72038	Down	hsa-miR-3692-3p	1.06787	Up	-0.832168	0.00144087
lnc-B3GNTL1-4	1.34199	Up	hsa-miR-338-3p	1.29352	Up	0.818182	0.0020272
lnc-KIAA1551-2	1.08203	Up	hsa-miR-1246	1.9128	Up	0.873261	0.000207389
lnc-KANK4-1	-2.10309	Down	hsa-miR-3692-3p	1.06787	Up	-0.819616	0.00110155
lnc-PINX1-2	-2.51847	Down	hsa-miR-342-5p	-1.0436	Down	0.864906	0.000281229
lnc-FASTKD3-6	-3.55539	Down	hsa-miR-338-3p	1.29352	Up	-0.857787	0.00035903
lnc-PLAC8-1	-1.81588	Down	hsa-miR-3692-3p	1.06787	Up	-0.846154	0.00096954
lnc-PLAC8-1	-1.81588	Down	hsa-miR-2115-5p	1.34776	Up	-0.965035	0
lnc-PLAC8-1	-1.81588	Down	hsa-miR-2115-3p	1.28824	Up	-0.86014	0.000597084
lnc-PLAC8-1	-1.81588	Down	hsa-miR-98-3p	1.45171	Up	-0.804196	0.00274613
lnc-RGMA-19	-2.36488	Down	hsa-miR-145-3p	1.60411	Up	-0.811189	0.00236893
lnc-RGMA-19	-2.36488	Down	hsa-miR-4690-3p	1.03817	Up	-0.902098	0
lnc-SPATA31A5-1	4.27169	Up	hsa-miR-3942-5p	1.7561	Up	0.804376	0.00160787
lnc-SLC16A3-10	1.74163	Up	hsa-miR-338-3p	1.29352	Up	0.804196	0.00274613
lnc-CCNK-4	-1.10544	Down	hsa-miR-150-5p	-1.36803	Down	0.86014	0.000597084
lnc-CCNK-4	-1.10544	Down	hsa-miR-342-5p	-1.0436	Down	0.811189	0.00236893
LINC01814	1.13946	Up	hsa-miR-342-5p	-1.0436	Down	-0.902098	0
lnc-KCNE5-2	1.35899	Up	hsa-miR-338-3p	1.29352	Up	0.825175	0.0017186
lnc-IL1R1-1	1.71866	Up	hsa-miR-150-5p	-1.36803	Down	-0.867133	0.000443302
lnc-IL1R1-1	1.71866	Up	hsa-miR-338-3p	1.29352	Up	0.811189	0.00236893
lnc-HSF5-2	-1.69786	Down	hsa-miR-618	1.54662	Up	-0.902098	0
lnc-HSF5-2	-1.69786	Down	hsa-miR-3692-3p	1.06787	Up	-0.811189	0.00236893
lnc-NDUFA10-2	1.13619	Up	hsa-miR-2115-5p	1.34776	Up	0.853147	0.000771902
lnc-NDUFA10-2	1.13619	Up	hsa-miR-338-3p	1.29352	Up	0.811189	0.00236893
lnc-RNF175-2	2.36212	Up	hsa-miR-1270	-1.10587	Down	-0.839161	0.00119187
lnc-RNF175-2	2.36212	Up	hsa-miR-708-5p	-4.13929	Down	-0.828577	0.000867564
lnc-KIAA2013-6	1.13159	Up	hsa-miR-342-5p	-1.0436	Down	-0.825175	0.0017186
KIAA0087	-5.97492	Down	hsa-miR-760	-2.86432	Down	0.807253	0.00150081
lnc-DKK3-6	-1.13541	Down	hsa-miR-4728-3p	-1.44981	Down	0.839161	0.00119187
lnc-LMBR1-1	-1.67814	Down	hsa-miR-708-5p	-4.13929	Down	0.83003	0.000833583
lnc-UCHL5-108	1.3214	Up	hsa-miR-4728-3p	-1.44981	Down	-0.804196	0.00274613
lnc-TNRC6B-2	1.19392	Up	hsa-miR-95-3p	-1.33395	Down	-0.853147	0.000771902
lnc-EXOC2-29	1.00599	Up	hsa-miR-874-3p	-1.24293	Down	-0.818182	0.0020272
lnc-EXOC2-29	1.00599	Up	hsa-miR-199b-5p	1.16384	Up	0.804196	0.00274613
lnc-ACSBG2-2	1.28283	Up	hsa-miR-2115-3p	1.28824	Up	0.867133	0.000443302
lnc-ACSBG2-2	1.28283	Up	hsa-miR-199b-5p	1.16384	Up	0.811189	0.00236893
lnc-ACSBG2-2	1.28283	Up	hsa-miR-150-5p	-1.36803	Down	-0.867133	0.000443302
lnc-TAL1-3	4.48899	Up	hsa-miR-4728-3p	-1.44981	Down	-0.804196	0.00274613
lnc-BOD1-1	1.37596	Up	hsa-miR-582-3p	1.47778	Up	0.853147	0.000771902
lnc-BOD1-1	1.37596	Up	hsa-miR-145-3p	1.60411	Up	0.923077	0
lnc-BOD1-1	1.37596	Up	hsa-miR-98-3p	1.45171	Up	0.902098	0
lnc-BOD1-1	1.37596	Up	hsa-miR-4690-3p	1.03817	Up	0.86014	0.000597084
lnc-BOD1-1	1.37596	Up	hsa-miR-1270	-1.10587	Down	-0.832168	0.00144087
lnc-BOD1-1	1.37596	Up	hsa-miR-874-3p	-1.24293	Down	-0.867133	0.000443302
lnc-BOD1-1	1.37596	Up	hsa-miR-2115-5p	1.34776	Up	0.846154	0.00096954
lnc-BOD1-1	1.37596	Up	hsa-miR-2115-3p	1.28824	Up	0.902098	0
lnc-BOD1-1	1.37596	Up	hsa-miR-199b-5p	1.16384	Up	0.93007	0
lnc-PRKAA1-2	-6.80827	Down	hsa-miR-760	-2.86432	Down	0.890762	0.000101711
lnc-DNAAF5-2	-1.3861	Down	hsa-miR-150-5p	-1.36803	Down	0.937063	0
lnc-JAM3-6	-3.58722	Down	hsa-miR-2115-5p	1.34776	Up	-0.877388	0.000177028
lnc-JAM3-6	-3.58722	Down	hsa-miR-3692-3p	1.06787	Up	-0.812127	0.00133201
lnc-RAB18-2	1.02861	Up	hsa-miR-3692-3p	1.06787	Up	0.804196	0.00274613
lnc-CPN2-4	1.15891	Up	hsa-miR-618	1.54662	Up	0.818182	0.0020272
lnc-FAM161A-1	-1.39177	Down	hsa-miR-618	1.54662	Up	-0.86014	0.000597084
lnc-FAM161A-1	-1.39177	Down	hsa-miR-3692-3p	1.06787	Up	-0.804196	0.00274613
LINC00161	-1.1412	Down	hsa-miR-760	-2.86432	Down	0.81879	0.00112535
lnc-RINT1-4	-1.25122	Down	hsa-miR-1270	-1.10587	Down	0.811189	0.00236893
lnc-RINT1-4	-1.25122	Down	hsa-miR-199b-5p	1.16384	Up	-0.811189	0.00236893
lnc-MCM3-3	-1.16443	Down	hsa-miR-2115-3p	1.28824	Up	-0.888112	9.16586e-05
lnc-MCM3-3	-1.16443	Down	hsa-miR-342-5p	-1.0436	Down	0.839161	0.00119187
lnc-MCM3-3	-1.16443	Down	hsa-miR-4690-3p	1.03817	Up	-0.818182	0.0020272
DAB1-AS1	-2.71521	Down	hsa-miR-145-3p	1.60411	Up	-0.832168	0.00144087
DAB1-AS1	-2.71521	Down	hsa-miR-760	-2.86432	Down	0.842184	0.00058779
DAB1-AS1	-2.71521	Down	hsa-miR-2115-3p	1.28824	Up	-0.832168	0.00144087
DAB1-AS1	-2.71521	Down	hsa-miR-199b-5p	1.16384	Up	-0.874126	0.000308861
DAB1-AS1	-2.71521	Down	hsa-miR-4690-3p	1.03817	Up	-0.811189	0.00236893
lnc-SAMD11-10	1.09262	Up	hsa-miR-2115-5p	1.34776	Up	0.818182	0.0020272
lnc-CAPZA2-2	-1.23068	Down	hsa-miR-150-5p	-1.36803	Down	0.811189	0.00236893
lnc-CAPZA2-2	-1.23068	Down	hsa-miR-338-3p	1.29352	Up	-0.832168	0.00144087
lnc-MLXIP-12	-2.23217	Down	hsa-miR-145-3p	1.60411	Up	-0.809108	0.00143474
lnc-MLXIP-12	-2.23217	Down	hsa-miR-1270	-1.10587	Down	0.823119	0.00100495
lnc-MLXIP-12	-2.23217	Down	hsa-miR-211-5p	-1.68731	Down	0.801754	0.00171045
lnc-MLXIP-12	-2.23217	Down	hsa-miR-2115-5p	1.34776	Up	-0.85114	0.000445901
lnc-MLXIP-12	-2.23217	Down	hsa-miR-2115-3p	1.28824	Up	-0.844134	0.000554262
lnc-MLXIP-12	-2.23217	Down	hsa-miR-3692-3p	1.06787	Up	-0.882663	0.000143397
lnc-DOK6-3	1.38247	Up	hsa-miR-1270	-1.10587	Down	-0.811189	0.00236893
lnc-PKD2L1-1	-4.49229	Down	hsa-miR-760	-2.86432	Down	0.927877	1.36047e-05
lnc-PKD2L1-1	-4.49229	Down	hsa-miR-6766-3p	-1.36776	Down	0.832092	0.000787114
lnc-ADCY9-1	-2.08245	Down	hsa-miR-338-3p	1.29352	Up	-0.886166	0.000123989
lnc-F11R-2	1.03776	Up	hsa-miR-150-5p	-1.36803	Down	-0.832168	0.00144087
lnc-ZNF366-6	1.64272	Up	hsa-miR-582-3p	1.47778	Up	0.846154	0.00096954
lnc-ZNF366-6	1.64272	Up	hsa-miR-98-3p	1.45171	Up	0.86014	0.000597084
lnc-ZNF366-6	1.64272	Up	hsa-miR-2115-3p	1.28824	Up	0.846154	0.00096954
lnc-ZNF366-6	1.64272	Up	hsa-miR-199b-5p	1.16384	Up	0.839161	0.00119187
lnc-GAPDH-4	-1.22419	Down	hsa-miR-145-3p	1.60411	Up	-0.937063	0
lnc-GAPDH-4	-1.22419	Down	hsa-miR-2115-5p	1.34776	Up	-0.867133	0.000443302
lnc-GAPDH-4	-1.22419	Down	hsa-miR-1270	-1.10587	Down	0.895105	5.94154e-06
lnc-GAPDH-4	-1.22419	Down	hsa-miR-338-3p	1.29352	Up	-0.811189	0.00236893
lnc-CYP2E1-13	-1.07414	Down	hsa-miR-2115-5p	1.34776	Up	-0.804196	0.00274613
lnc-FAM160A1-4	-6.0573	Down	hsa-miR-618	1.54662	Up	-0.842184	0.00058779
lnc-FAM160A1-4	-6.0573	Down	hsa-miR-3692-3p	1.06787	Up	-0.865578	0.000274627
lnc-C6orf141-4	3.68611	Up	hsa-miR-2115-5p	1.34776	Up	0.809108	0.00143474
lnc-C6orf141-4	3.68611	Up	hsa-miR-2115-3p	1.28824	Up	0.882663	0.000143397
lnc-C6orf141-4	3.68611	Up	hsa-miR-3692-3p	1.06787	Up	0.956219	1.1769e-06
lnc-CRELD1-4	1.10335	Up	hsa-miR-4467	-1.62909	Down	-0.866219	0.000268443
lnc-CRELD1-4	1.10335	Up	hsa-miR-6766-3p	-1.36776	Down	-0.804196	0.00274613
LINC01134	1.65996	Up	hsa-miR-211-5p	-1.68731	Down	-0.837129	0.000682001
LINC01134	1.65996	Up	hsa-miR-2115-3p	1.28824	Up	0.804196	0.00274613
LINC01134	1.65996	Up	hsa-miR-3692-3p	1.06787	Up	0.853147	0.000771902
lnc-PCBP1-2	1.20661	Up	hsa-miR-874-3p	-1.24293	Down	-0.86014	0.000597084
lnc-PCBP1-2	1.20661	Up	hsa-miR-2115-5p	1.34776	Up	0.846154	0.00096954
lnc-PCBP1-2	1.20661	Up	hsa-miR-2115-3p	1.28824	Up	0.881119	0.000192153
lnc-RPL26L1-2	1.19474	Up	hsa-miR-2115-5p	1.34776	Up	0.874126	0.000308861
lnc-DFFA-11	1.14011	Up	hsa-miR-708-5p	-4.13929	Down	-0.869633	0.000237308
lnc-DFFA-11	1.14011	Up	hsa-miR-618	1.54662	Up	0.811189	0.00236893
lnc-DFFA-11	1.14011	Up	hsa-miR-3942-5p	1.7561	Up	0.837129	0.000682001
lnc-SPOP-1	-4.2209	Down	hsa-miR-6793-3p	-1.32429	Down	0.802969	0.00166233
lnc-SERPINB6-2	1.06714	Up	hsa-miR-4728-3p	-1.44981	Down	-0.804196	0.00274613
lnc-KLRG1-9	-1.41353	Down	hsa-miR-145-3p	1.60411	Up	-0.839161	0.00119187
lnc-KLRG1-9	-1.41353	Down	hsa-miR-3692-3p	1.06787	Up	-0.804196	0.00274613
lnc-LTBP3-10	1.53083	Up	hsa-miR-6766-3p	-1.36776	Down	-0.909091	0
lnc-LTBP3-10	1.53083	Up	hsa-miR-760	-2.86432	Down	-0.865578	0.000274627
lnc-DOC2B-8	1.13322	Up	hsa-miR-6793-3p	-1.32429	Down	-0.811189	0.00236893
lnc-CHST12-1	-2.11771	Down	hsa-miR-342-5p	-1.0436	Down	0.923077	0
lnc-RTP2-1	1.82406	Up	hsa-miR-6766-3p	-1.36776	Down	-0.804196	0.00274613
lnc-SUN3-5	2.19591	Up	hsa-miR-4467	-1.62909	Down	-0.857155	0.000366673
lnc-RGS5-1	-1.0481	Down	hsa-miR-708-5p	-4.13929	Down	0.809916	0.00140668
lnc-RGS5-1	-1.0481	Down	hsa-miR-150-5p	-1.36803	Down	0.846154	0.00096954
lnc-CENPV-1	-1.12487	Down	hsa-miR-3692-3p	1.06787	Up	-0.839161	0.00119187
lnc-CENPV-1	-1.12487	Down	hsa-miR-2115-3p	1.28824	Up	-0.811189	0.00236893
lnc-SWT1-1	1.2466	Up	hsa-miR-338-3p	1.29352	Up	0.853147	0.000771902
lnc-COL9A2-5	1.01566	Up	hsa-miR-199b-5p	1.16384	Up	0.846154	0.00096954
lnc-TK2-3	3.0215	Up	hsa-miR-760	-2.86432	Down	-0.871695	0.00021992
lnc-DPEP2NB-1	2.00588	Up	hsa-miR-150-5p	-1.36803	Down	-0.832168	0.00144087
lnc-TMEM178A-6	2.07754	Up	hsa-miR-4728-3p	-1.44981	Down	-0.804196	0.00274613
lnc-CRYAA2-181	-1.79945	Down	hsa-miR-874-3p	-1.24293	Down	0.874126	0.000308861
lnc-ZNF718-4	-1.55899	Down	hsa-miR-6766-3p	-1.36776	Down	0.895105	5.94154e-06
lnc-OSR1-6	-1.86645	Down	hsa-miR-2115-5p	1.34776	Up	-0.811189	0.00236893
lnc-FAM129B-3	-2.13397	Down	hsa-miR-6766-3p	-1.36776	Down	0.822194	0.00102978
lnc-DAD1-2	-1.59614	Down	hsa-miR-618	1.54662	Up	-0.902098	0
lnc-DAD1-2	-1.59614	Down	hsa-miR-6766-3p	-1.36776	Down	0.86014	0.000597084
lnc-DAD1-2	-1.59614	Down	hsa-miR-1270	-1.10587	Down	0.874126	0.000308861
lnc-DAD1-2	-1.59614	Down	hsa-miR-3942-5p	1.7561	Up	-0.868653	0.000245942
lnc-DAD1-2	-1.59614	Down	hsa-miR-2115-3p	1.28824	Up	-0.846154	0.00096954
lnc-DAD1-2	-1.59614	Down	hsa-miR-3692-3p	1.06787	Up	-0.909091	0
lnc-MYH11-2	1.51798	Up	hsa-miR-708-5p	-4.13929	Down	-0.821113	0.00105943
lnc-PTPN1-6	1.65275	Up	hsa-miR-2115-5p	1.34776	Up	0.847637	0.000497797
lnc-PTPN1-6	1.65275	Up	hsa-miR-511-5p	1.76075	Up	0.844134	0.000554262
lnc-CDHR3-7	1.23455	Up	hsa-miR-145-3p	1.60411	Up	0.811189	0.00236893
lnc-CDHR3-7	1.23455	Up	hsa-miR-199b-5p	1.16384	Up	0.867133	0.000443302
lnc-MOGAT1-2	-1.70198	Down	hsa-miR-150-5p	-1.36803	Down	0.972028	0
lnc-C3orf33-1	-4.90043	Down	hsa-miR-145-3p	1.60411	Up	-0.81545	0.00122559
lnc-GCLM-6	-1.76112	Down	hsa-miR-338-3p	1.29352	Up	-0.86014	0.000597084
lnc-CTSZ-116	1.46602	Up	hsa-miR-338-3p	1.29352	Up	0.881119	0.000192153
lnc-CCDC6-4	-1.40906	Down	hsa-miR-150-5p	-1.36803	Down	0.825175	0.0017186
lnc-MRPL19-3	-1.10656	Down	hsa-miR-874-3p	-1.24293	Down	0.811189	0.00236893
lnc-MRPL19-3	-1.10656	Down	hsa-miR-4690-3p	1.03817	Up	-0.811189	0.00236893
lnc-PAQR6-6	1.07152	Up	hsa-miR-2115-3p	1.28824	Up	0.818182	0.0020272
lnc-NDST4-1	-4.93991	Down	hsa-miR-2115-3p	1.28824	Up	-0.854704	0.000397509
lnc-CEBPB-13	1.2732	Up	hsa-miR-145-3p	1.60411	Up	0.811189	0.00236893
lnc-CEBPB-13	1.2732	Up	hsa-miR-708-5p	-4.13929	Down	-0.813648	0.00128246
lnc-CEBPB-13	1.2732	Up	hsa-miR-1270	-1.10587	Down	-0.874126	0.000308861
lnc-UGT2B28-2	-4.10317	Down	hsa-miR-3692-3p	1.06787	Up	-0.800839	0.00174744
lnc-AGBL4-5	1.47959	Up	hsa-miR-548g-3p	1.85391	Up	0.804196	0.00274613
lnc-GALNT15-7	-1.36195	Down	hsa-miR-342-5p	-1.0436	Down	0.818182	0.0020272
CACNA1C-AS1	-1.07168	Down	hsa-miR-874-3p	-1.24293	Down	0.825175	0.0017186
lnc-PLEKHM1-10	-1.29903	Down	hsa-miR-760	-2.86432	Down	0.81879	0.00112535
lnc-ESM1-1	-1.4309	Down	hsa-miR-3692-3p	1.06787	Up	-0.804196	0.00274613
lnc-ADGRA2-1	1.44148	Up	hsa-miR-150-5p	-1.36803	Down	-0.818182	0.0020272
lnc-OR4F5-5	1.39664	Up	hsa-miR-708-5p	-4.13929	Down	-0.862168	0.000309405
lnc-ZGLP1-6	-1.28168	Down	hsa-miR-3692-3p	1.06787	Up	-0.804196	0.00274613
RORA-AS1	-1.33097	Down	hsa-miR-145-3p	1.60411	Up	-0.902098	0
RORA-AS1	-1.33097	Down	hsa-miR-98-3p	1.45171	Up	-0.874126	0.000308861
RORA-AS1	-1.33097	Down	hsa-miR-1270	-1.10587	Down	0.867133	0.000443302
RORA-AS1	-1.33097	Down	hsa-miR-338-3p	1.29352	Up	-0.909091	0
RORA-AS1	-1.33097	Down	hsa-miR-2115-5p	1.34776	Up	-0.909091	0
RORA-AS1	-1.33097	Down	hsa-miR-2115-3p	1.28824	Up	-0.902098	0
RORA-AS1	-1.33097	Down	hsa-miR-199b-5p	1.16384	Up	-0.902098	0
RORA-AS1	-1.33097	Down	hsa-miR-3692-3p	1.06787	Up	-0.846154	0.00096954
lnc-CNGB1-1	-1.27957	Down	hsa-miR-618	1.54662	Up	-0.846154	0.00096954
lnc-SLC7A6-1	-1.09077	Down	hsa-miR-760	-2.86432	Down	0.810992	0.00136996
lnc-FER-5	-1.61211	Down	hsa-miR-618	1.54662	Up	-0.816113	0.00120515
lnc-PFDN1-1	-2.64086	Down	hsa-miR-4728-3p	-1.44981	Down	0.809879	0.00140794
lnc-PFDN1-1	-2.64086	Down	hsa-miR-760	-2.86432	Down	0.824576	0.000966728
lnc-TRIM16L-2	1.05774	Up	hsa-miR-4467	-1.62909	Down	-0.802837	0.00166751
MIR31HG	-1.82392	Down	hsa-miR-618	1.54662	Up	-0.818182	0.0020272
MIR31HG	-1.82392	Down	hsa-miR-2115-3p	1.28824	Up	-0.832168	0.00144087
MIR31HG	-1.82392	Down	hsa-miR-342-5p	-1.0436	Down	0.811189	0.00236893
MIR31HG	-1.82392	Down	hsa-miR-3692-3p	1.06787	Up	-0.895105	5.94154e-06
lnc-NFKBIZ-2	1.64225	Up	hsa-miR-1270	-1.10587	Down	-0.818182	0.0020272
lnc-EPHX2-1	-3.4789	Down	hsa-miR-342-5p	-1.0436	Down	0.882702	0.00014317
lnc-DOPEY1-1	-1.46817	Down	hsa-miR-3692-3p	1.06787	Up	-0.86515	0.000278812
lnc-ZNF131-4	1.04882	Up	hsa-miR-618	1.54662	Up	0.811189	0.00236893
lnc-SAMD1-1	1.021	Up	hsa-miR-342-5p	-1.0436	Down	-0.846154	0.00096954
lnc-SAMD1-1	1.021	Up	hsa-miR-338-3p	1.29352	Up	0.804196	0.00274613
lnc-ZC3HC1-3	1.54952	Up	hsa-miR-548g-3p	1.85391	Up	0.818182	0.0020272
lnc-KISS1R-2	1.84865	Up	hsa-miR-150-5p	-1.36803	Down	-0.804196	0.00274613
lnc-HAO2-4	-3.40607	Down	hsa-miR-3692-3p	1.06787	Up	-0.823964	0.000982639
lnc-HAO2-4	-3.40607	Down	hsa-miR-199b-5p	1.16384	Up	-0.894388	8.64551e-05
lnc-HAO2-4	-3.40607	Down	hsa-miR-98-3p	1.45171	Up	-0.845091	0.000538366
lnc-HAO2-4	-3.40607	Down	hsa-miR-145-3p	1.60411	Up	-0.936643	7.22445e-06
lnc-ZGLP1-1	2.36897	Up	hsa-miR-4728-3p	-1.44981	Down	-0.839161	0.00119187
lnc-RASGRP1-6	-1.1777	Down	hsa-miR-618	1.54662	Up	-0.818182	0.0020272
lnc-EVA1A-4	-1.18648	Down	hsa-miR-2115-3p	1.28824	Up	-0.804196	0.00274613
lnc-EVA1A-4	-1.18648	Down	hsa-miR-6766-3p	-1.36776	Down	0.853147	0.000771902
lnc-HNRNPLL-1	1.19521	Up	hsa-miR-1278	1.20802	Up	0.818182	0.0020272
lnc-HNRNPLL-1	1.19521	Up	hsa-miR-145-3p	1.60411	Up	0.846154	0.00096954
lnc-HNRNPLL-1	1.19521	Up	hsa-miR-98-3p	1.45171	Up	0.839161	0.00119187
MRPS30-DT	-1.02134	Down	hsa-miR-6766-3p	-1.36776	Down	0.811189	0.00236893
MRPS30-DT	-1.02134	Down	hsa-miR-150-5p	-1.36803	Down	0.825175	0.0017186
MRPS30-DT	-1.02134	Down	hsa-miR-342-5p	-1.0436	Down	0.832168	0.00144087
lnc-IZUMO4-1	1.07824	Up	hsa-miR-150-5p	-1.36803	Down	-0.86014	0.000597084
lnc-MRAP-5	-1.05009	Down	hsa-miR-1270	-1.10587	Down	0.818182	0.0020272
lnc-MRAP-5	-1.05009	Down	hsa-miR-338-3p	1.29352	Up	-0.832168	0.00144087
lnc-ITM2A-2	-1.94717	Down	hsa-miR-199b-5p	1.16384	Up	-0.825175	0.0017186
LINC02421	-1.89782	Down	hsa-miR-3692-3p	1.06787	Up	-0.804196	0.00274613
LINC02421	-1.89782	Down	hsa-miR-4728-3p	-1.44981	Down	0.881119	0.000192153
lnc-NIF3L1-3	1.04124	Up	hsa-miR-150-5p	-1.36803	Down	-0.909091	0
lnc-FSIP2-1	-1.19973	Down	hsa-miR-708-5p	-4.13929	Down	0.858436	0.000351313
lnc-ATP13A4-5	-1.40104	Down	hsa-miR-2115-5p	1.34776	Up	-0.853147	0.000771902
LINC01268	1.24495	Up	hsa-miR-618	1.54662	Up	0.867133	0.000443302
LINC01268	1.24495	Up	hsa-miR-3692-3p	1.06787	Up	0.902098	0
lnc-DOCK6-1	3.09622	Up	hsa-miR-760	-2.86432	Down	-0.842184	0.00058779
LINC01871	-1.32542	Down	hsa-miR-150-5p	-1.36803	Down	0.818182	0.0020272
lnc-NOX1-2	-2.75513	Down	hsa-miR-2115-3p	1.28824	Up	-0.800839	0.00174744
lnc-NOX1-2	-2.75513	Down	hsa-miR-338-3p	1.29352	Up	-0.811516	0.00135232
lnc-SELENOF-2	1.16152	Up	hsa-miR-145-3p	1.60411	Up	0.867133	0.000443302
lnc-SELENOF-2	1.16152	Up	hsa-miR-2115-3p	1.28824	Up	0.902098	0
lnc-SELENOF-2	1.16152	Up	hsa-miR-618	1.54662	Up	0.874126	0.000308861
lnc-SELENOF-2	1.16152	Up	hsa-miR-1270	-1.10587	Down	-0.881119	0.000192153
lnc-ILK-4	-1.16261	Down	hsa-miR-874-3p	-1.24293	Down	0.86014	0.000597084
lnc-ILK-4	-1.16261	Down	hsa-miR-199b-5p	1.16384	Up	-0.818182	0.0020272
lnc-ILK-4	-1.16261	Down	hsa-miR-4690-3p	1.03817	Up	-0.825175	0.0017186
lnc-MOCS1-1	3.20831	Up	hsa-miR-618	1.54662	Up	0.832168	0.00144087
lnc-RASL11B-2	-1.15656	Down	hsa-miR-3942-5p	1.7561	Up	-0.85114	0.000445901
lnc-ARX-4	-1.88668	Down	hsa-miR-338-3p	1.29352	Up	-0.965035	0
lnc-HIST2H3A-1	1.35936	Up	hsa-miR-1270	-1.10587	Down	-0.825175	0.0017186
lnc-HIST2H3A-1	1.35936	Up	hsa-miR-760	-2.86432	Down	-0.865578	0.000274627
lnc-KCNH3-2	1.59877	Up	hsa-miR-342-5p	-1.0436	Down	-0.819616	0.00110155
lnc-RNLS-3	1.10511	Up	hsa-miR-1246	1.9128	Up	0.809879	0.00140794
SLC7A11-AS1	1.03669	Up	hsa-miR-211-5p	-1.68731	Down	-0.816113	0.00120515
lnc-ARHGAP15-16	1.36899	Up	hsa-miR-582-3p	1.47778	Up	0.923077	0
lnc-ARHGAP15-16	1.36899	Up	hsa-miR-2115-3p	1.28824	Up	0.818182	0.0020272
RBMS3-AS2	-3.35692	Down	hsa-miR-145-3p	1.60411	Up	-0.854704	0.000397509
RBMS3-AS2	-3.35692	Down	hsa-miR-2115-5p	1.34776	Up	-0.854704	0.000397509
RBMS3-AS2	-3.35692	Down	hsa-miR-1270	-1.10587	Down	0.802451	0.00168271
LINC01684	-1.03649	Down	hsa-miR-150-5p	-1.36803	Down	0.909091	0
lnc-DAZAP2-3	-1.53214	Down	hsa-miR-4728-3p	-1.44981	Down	0.804196	0.00274613
lnc-ZNF394-1	1.29822	Up	hsa-miR-3692-3p	1.06787	Up	0.832168	0.00144087
lnc-ZNF724-2	-2.76923	Down	hsa-miR-1270	-1.10587	Down	0.877388	0.000177028
lnc-JPH3-3	-1.34353	Down	hsa-miR-6766-3p	-1.36776	Down	0.804196	0.00274613
lnc-ZBTB18-9	-1.53334	Down	hsa-miR-342-5p	-1.0436	Down	0.853147	0.000771902
lnc-ZNF101-2	-4.12565	Down	hsa-miR-338-3p	1.29352	Up	-0.832092	0.000787114
lnc-REM2-2	1.19116	Up	hsa-miR-199b-5p	1.16384	Up	0.825175	0.0017186
lnc-VSX1-4	-1.05025	Down	hsa-miR-150-5p	-1.36803	Down	0.811189	0.00236893
LINC01780	-6.223	Down	hsa-miR-618	1.54662	Up	-0.834386	0.000737803
LINC01780	-6.223	Down	hsa-miR-3692-3p	1.06787	Up	-0.85778	0.000359119
lnc-AUNIP-3	-1.10662	Down	hsa-miR-150-5p	-1.36803	Down	0.958042	0
lnc-ELN-4	-1.95693	Down	hsa-miR-582-3p	1.47778	Up	-0.809879	0.00140794
lnc-PLD1-4	-1.16774	Down	hsa-miR-708-5p	-4.13929	Down	0.839774	0.000631345
lnc-SLC20A1-2	1.45163	Up	hsa-miR-2115-5p	1.34776	Up	0.832168	0.00144087
lnc-LILRA6-2	1.65779	Up	hsa-miR-338-3p	1.29352	Up	0.804196	0.00274613
lnc-OR10AD1-1	-2.74901	Down	hsa-miR-342-5p	-1.0436	Down	0.833881	0.000748445
lnc-OR10AD1-1	-2.74901	Down	hsa-miR-338-3p	1.29352	Up	-0.812127	0.00133201
lnc-CLDN16-7	1.21464	Up	hsa-miR-1270	-1.10587	Down	-0.846154	0.00096954
lnc-OR4F3-4	1.34884	Up	hsa-miR-708-5p	-4.13929	Down	-0.81738	0.00116684
lnc-CTH-3	-3.13717	Down	hsa-miR-3692-3p	1.06787	Up	-0.836042	0.000703706
lnc-CTH-3	-3.13717	Down	hsa-miR-2115-3p	1.28824	Up	-0.802451	0.00168271
lnc-FAM240B-7	2.08013	Up	hsa-miR-3692-3p	1.06787	Up	0.832168	0.00144087
lnc-CFLAR-2	1.15339	Up	hsa-miR-199b-5p	1.16384	Up	0.853147	0.000771902
lnc-CFLAR-2	1.15339	Up	hsa-miR-342-5p	-1.0436	Down	-0.839161	0.00119187
lnc-SINHCAF-10	-1.91574	Down	hsa-miR-338-3p	1.29352	Up	-0.873261	0.000207389
lnc-CEACAM21-5	-1.10894	Down	hsa-miR-150-5p	-1.36803	Down	0.867133	0.000443302
lnc-CEACAM21-5	-1.10894	Down	hsa-miR-338-3p	1.29352	Up	-0.811189	0.00236893
lnc-GPER1-6	1.11224	Up	hsa-miR-95-3p	-1.33395	Down	-0.832168	0.00144087
lnc-GPER1-6	1.11224	Up	hsa-miR-708-5p	-4.13929	Down	-0.839774	0.000631345
lnc-ZNF273-3	1.90024	Up	hsa-miR-4467	-1.62909	Down	-0.816922	0.00118061
lnc-C20orf194-4	-4.45343	Down	hsa-miR-874-3p	-1.24293	Down	0.842184	0.00058779
lnc-FAM168A-2	-2.06344	Down	hsa-miR-2115-5p	1.34776	Up	-0.839161	0.00119187
lnc-FAM168A-2	-2.06344	Down	hsa-miR-2115-3p	1.28824	Up	-0.944056	0
lnc-FAM168A-2	-2.06344	Down	hsa-miR-199b-5p	1.16384	Up	-0.958042	0
lnc-FAM168A-2	-2.06344	Down	hsa-miR-342-5p	-1.0436	Down	0.818182	0.0020272
lnc-FAM168A-2	-2.06344	Down	hsa-miR-98-3p	1.45171	Up	-0.965035	0
lnc-FAM168A-2	-2.06344	Down	hsa-miR-4690-3p	1.03817	Up	-0.909091	0
lnc-FAM168A-2	-2.06344	Down	hsa-miR-4728-3p	-1.44981	Down	0.804196	0.00274613
lnc-FAM168A-2	-2.06344	Down	hsa-miR-338-3p	1.29352	Up	-0.874126	0.000308861
lnc-LGALSL-2	1.01392	Up	hsa-miR-338-3p	1.29352	Up	0.825175	0.0017186
lnc-OR4F17-7	1.41925	Up	hsa-miR-2115-5p	1.34776	Up	0.832168	0.00144087
lnc-OR4F17-7	1.41925	Up	hsa-miR-199b-5p	1.16384	Up	0.867133	0.000443302
lnc-SLC25A45-3	1.01928	Up	hsa-miR-199b-5p	1.16384	Up	0.804196	0.00274613
lnc-SLC25A45-3	1.01928	Up	hsa-miR-4690-3p	1.03817	Up	0.888112	9.16586e-05
lnc-PRDM2-7	-5.62239	Down	hsa-miR-1270	-1.10587	Down	0.807129	0.0015053
lnc-IGFALS-3	1.79047	Up	hsa-miR-150-5p	-1.36803	Down	-0.881119	0.000192153
lnc-VCPIP1-2	-1.04244	Down	hsa-miR-3942-5p	1.7561	Up	-0.837129	0.000682001
lnc-DNASE1L3-4	-4.76461	Down	hsa-miR-150-5p	-1.36803	Down	0.892027	9.61669e-05
lnc-EPHA1-2	1.17848	Up	hsa-miR-150-5p	-1.36803	Down	-0.867133	0.000443302
lnc-MYO16-8	2.60137	Up	hsa-miR-342-5p	-1.0436	Down	-0.832168	0.00144087
lnc-MYO16-8	2.60137	Up	hsa-miR-4728-3p	-1.44981	Down	-0.853147	0.000771902
lnc-AHDC1-1	-1.97688	Down	hsa-miR-199b-5p	1.16384	Up	-0.823119	0.00100495
lnc-PINK1-3	1.89053	Up	hsa-miR-582-5p	1.16326	Up	0.837129	0.000682001
lnc-C5orf30-10	-4.5347	Down	hsa-miR-6766-3p	-1.36776	Down	0.802969	0.00166233
LPP-AS2	1.05031	Up	hsa-miR-3942-5p	1.7561	Up	0.840632	0.000615569
lnc-PPM1D-1	-1.32286	Down	hsa-miR-150-5p	-1.36803	Down	0.853147	0.000771902
lnc-PPM1D-1	-1.32286	Down	hsa-miR-199b-5p	1.16384	Up	-0.839161	0.00119187
lnc-MACF1-2	-1.48746	Down	hsa-miR-582-3p	1.47778	Up	-0.832168	0.00144087
lnc-MACF1-2	-1.48746	Down	hsa-miR-1299	1.76022	Up	-0.804196	0.00274613
lnc-MACF1-2	-1.48746	Down	hsa-miR-338-3p	1.29352	Up	-0.86014	0.000597084
lnc-PHF14-14	-2.09695	Down	hsa-miR-338-3p	1.29352	Up	-0.852134	0.000431967
lnc-TRPV5-1	1.81892	Up	hsa-miR-6793-3p	-1.32429	Down	-0.811189	0.00236893
lnc-IKZF1-8	2.08196	Up	hsa-miR-618	1.54662	Up	0.888112	9.16586e-05
lnc-N4BP2-1	-1.07792	Down	hsa-miR-150-5p	-1.36803	Down	0.902098	0
lnc-FBLN7-2	-1.05597	Down	hsa-miR-340-5p	1.22189	Up	-0.804196	0.00274613
lnc-TMED10-4	1.3704	Up	hsa-miR-3692-3p	1.06787	Up	0.804196	0.00274613
lnc-GRAPL-1	-1.8215	Down	hsa-miR-3692-3p	1.06787	Up	-0.818182	0.0020272
LINC00968	1.34527	Up	hsa-miR-1270	-1.10587	Down	-0.839161	0.00119187
MIR34AHG	1.85545	Up	hsa-miR-618	1.54662	Up	0.839161	0.00119187
lnc-SMIM11B-180	-2.41848	Down	hsa-miR-874-3p	-1.24293	Down	0.811189	0.00236893
lnc-RGS9-6	-1.06078	Down	hsa-miR-582-5p	1.16326	Up	-0.811189	0.00236893
lnc-ZCCHC10-3	1.47668	Up	hsa-miR-1270	-1.10587	Down	-0.853147	0.000771902
KCNJ2-AS1	2.30435	Up	hsa-miR-338-3p	1.29352	Up	0.811189	0.00236893
lnc-FBF1-2	1.17425	Up	hsa-miR-760	-2.86432	Down	-0.810992	0.00136996
PTCHD1-AS	-1.56724	Down	hsa-miR-708-5p	-4.13929	Down	0.843507	0.000564883
lnc-SPOPL-18	1.29256	Up	hsa-miR-874-3p	-1.24293	Down	-0.846154	0.00096954
lnc-IRS2-5	2.56704	Up	hsa-miR-618	1.54662	Up	0.818182	0.0020272
lnc-IRS2-5	2.56704	Up	hsa-miR-3692-3p	1.06787	Up	0.832168	0.00144087
lnc-IRS2-5	2.56704	Up	hsa-miR-4728-3p	-1.44981	Down	-0.811189	0.00236893
lnc-TC2N-1	-1.41978	Down	hsa-miR-3692-3p	1.06787	Up	-0.811189	0.00236893
lnc-FKBP15-1	1.27457	Up	hsa-miR-1270	-1.10587	Down	-0.839161	0.00119187
TPM1-AS	1.38883	Up	hsa-miR-4467	-1.62909	Down	-0.802837	0.00166751
lnc-NOL10-3	4.02324	Up	hsa-miR-145-3p	1.60411	Up	0.839774	0.000631345
lnc-IMMP2L-1	-5.33325	Down	hsa-miR-150-5p	-1.36803	Down	0.881174	0.000152337
lnc-IMMP2L-1	-5.33325	Down	hsa-miR-874-3p	-1.24293	Down	0.873376	0.000206495
lnc-IMMP2L-1	-5.33325	Down	hsa-miR-199b-5p	1.16384	Up	-0.826588	0.000915842
lnc-IMMP2L-1	-5.33325	Down	hsa-miR-342-5p	-1.0436	Down	0.85778	0.000359119
lnc-APIP-3	-2.90325	Down	hsa-miR-3692-3p	1.06787	Up	-0.848383	0.000486369
lnc-APIP-3	-2.90325	Down	hsa-miR-2115-5p	1.34776	Up	-0.82663	0.000914801
lnc-APIP-3	-2.90325	Down	hsa-miR-2115-3p	1.28824	Up	-0.819379	0.00110835
lnc-ZNRD1-2	-1.35047	Down	hsa-miR-145-3p	1.60411	Up	-0.839161	0.00119187
lnc-CLEC4D-2	1.67397	Up	hsa-miR-145-3p	1.60411	Up	0.832168	0.00144087
lnc-NDUFAF2-2	5.02418	Up	hsa-miR-2115-3p	1.28824	Up	0.83231	0.000782324
lnc-SLFNL1-2	-1.13641	Down	hsa-miR-150-5p	-1.36803	Down	0.839161	0.00119187
lnc-RPIA-1	2.09152	Up	hsa-miR-3942-5p	1.7561	Up	0.816113	0.00120515
lnc-RPIA-1	2.09152	Up	hsa-miR-6766-3p	-1.36776	Down	-0.853147	0.000771902
lnc-HEPH-1	1.41695	Up	hsa-miR-150-5p	-1.36803	Down	-0.839161	0.00119187
lnc-HEPH-1	1.41695	Up	hsa-miR-708-5p	-4.13929	Down	-0.839774	0.000631345
lnc-DDX51-3	1.17622	Up	hsa-miR-150-5p	-1.36803	Down	-0.818182	0.0020272
lnc-N6AMT1-1	-1.32187	Down	hsa-miR-98-3p	1.45171	Up	-0.853147	0.000771902
lnc-N6AMT1-1	-1.32187	Down	hsa-miR-618	1.54662	Up	-0.818182	0.0020272
lnc-N6AMT1-1	-1.32187	Down	hsa-miR-1270	-1.10587	Down	0.811189	0.00236893
lnc-N6AMT1-1	-1.32187	Down	hsa-miR-338-3p	1.29352	Up	-0.832168	0.00144087
lnc-N6AMT1-1	-1.32187	Down	hsa-miR-2115-3p	1.28824	Up	-0.944056	0
lnc-N6AMT1-1	-1.32187	Down	hsa-miR-199b-5p	1.16384	Up	-0.923077	0
lnc-N6AMT1-1	-1.32187	Down	hsa-miR-3692-3p	1.06787	Up	-0.895105	5.94154e-06
LINC00612	-1.53366	Down	hsa-miR-2115-5p	1.34776	Up	-0.874126	0.000308861
lnc-L2HGDH-1	1.31491	Up	hsa-miR-150-5p	-1.36803	Down	-0.811189	0.00236893
lnc-WBP4-2	1.28003	Up	hsa-miR-2115-5p	1.34776	Up	0.818182	0.0020272
lnc-WBP4-2	1.28003	Up	hsa-miR-2115-3p	1.28824	Up	0.811189	0.00236893
lnc-WBP4-2	1.28003	Up	hsa-miR-4728-3p	-1.44981	Down	-0.811189	0.00236893
lnc-KHNYN-2	-1.23385	Down	hsa-miR-548j-3p	1.74705	Up	-0.811189	0.00236893
LINC01962	-1.67045	Down	hsa-miR-122-5p	2.96973	Up	-0.916084	0
lnc-NRAS-1	2.74438	Up	hsa-miR-582-3p	1.47778	Up	0.867133	0.000443302
lnc-C2CD4A-13	-4.4416	Down	hsa-miR-582-3p	1.47778	Up	-0.81879	0.00112535
lnc-C2CD4A-13	-4.4416	Down	hsa-miR-2115-3p	1.28824	Up	-0.810992	0.00136996
lnc-C2CD4A-13	-4.4416	Down	hsa-miR-199b-5p	1.16384	Up	-0.85778	0.000359119
lnc-C2CD4A-13	-4.4416	Down	hsa-miR-98-3p	1.45171	Up	-0.81879	0.00112535
lnc-EDNRB-4	-3.82	Down	hsa-miR-708-5p	-4.13929	Down	0.815747	0.00121642
lnc-ZNF705D-2	-1.10717	Down	hsa-miR-3692-3p	1.06787	Up	-0.818182	0.0020272
lnc-PFKP-39	4.53782	Up	hsa-miR-98-3p	1.45171	Up	0.810992	0.00136996
lnc-PFKP-39	4.53782	Up	hsa-miR-1270	-1.10587	Down	-0.881174	0.000152337
lnc-KIF20B-9	-2.49468	Down	hsa-miR-618	1.54662	Up	-0.916084	0
lnc-ADGRE1-1	-2.73718	Down	hsa-miR-2115-3p	1.28824	Up	-0.832168	0.00144087
lnc-RPS16-4	1.20045	Up	hsa-miR-4728-3p	-1.44981	Down	-0.804196	0.00274613
lnc-CASP4-3	-1.03385	Down	hsa-miR-2115-5p	1.34776	Up	-0.818182	0.0020272
lnc-CASP4-3	-1.03385	Down	hsa-miR-1270	-1.10587	Down	0.846154	0.00096954
lnc-TUBGCP3-1	1.35338	Up	hsa-miR-2115-5p	1.34776	Up	0.86014	0.000597084
lnc-TUBGCP3-1	1.35338	Up	hsa-miR-2115-3p	1.28824	Up	0.867133	0.000443302
lnc-TUBGCP3-1	1.35338	Up	hsa-miR-199b-5p	1.16384	Up	0.832168	0.00144087
lnc-TUBGCP3-1	1.35338	Up	hsa-miR-3692-3p	1.06787	Up	0.811189	0.00236893
lnc-HSPA13-5	2.13238	Up	hsa-miR-3942-5p	1.7561	Up	0.889669	0.0001067
CNTN4-AS1	-2.2915	Down	hsa-miR-211-5p	-1.68731	Down	0.866422	0.000266507
lnc-ZBTB10-1	-2.33778	Down	hsa-miR-708-5p	-4.13929	Down	0.839774	0.000631345
lnc-PMM2-4	1.06647	Up	hsa-miR-760	-2.86432	Down	-0.803194	0.00165353
lnc-USP3-4	2.21179	Up	hsa-miR-2115-5p	1.34776	Up	0.874126	0.000308861
lnc-USP3-4	2.21179	Up	hsa-miR-199b-5p	1.16384	Up	0.811189	0.00236893
LINC01204	-1.96956	Down	hsa-miR-708-5p	-4.13929	Down	0.823157	0.00100392
lnc-ROPN1L-6	1.12187	Up	hsa-miR-3942-5p	1.7561	Up	0.847637	0.000497797
lnc-ROPN1L-6	1.12187	Up	hsa-miR-6766-3p	-1.36776	Down	-0.804196	0.00274613
lnc-ROPN1L-6	1.12187	Up	hsa-miR-760	-2.86432	Down	-0.826588	0.000915842
lnc-ROPN1L-6	1.12187	Up	hsa-miR-708-5p	-4.13929	Down	-0.850971	0.000448294
lnc-B4GALT5-2	3.27404	Up	hsa-miR-2115-5p	1.34776	Up	0.839161	0.00119187
lnc-B4GALT5-2	3.27404	Up	hsa-miR-2115-3p	1.28824	Up	0.811189	0.00236893
lnc-B4GALT5-2	3.27404	Up	hsa-miR-708-5p	-4.13929	Down	-0.83231	0.000782324
lnc-B4GALT5-2	3.27404	Up	hsa-miR-1270	-1.10587	Down	-0.853147	0.000771902
lnc-B4GALT5-2	3.27404	Up	hsa-miR-3692-3p	1.06787	Up	0.804196	0.00274613
lnc-SPECC1-6	1.74778	Up	hsa-miR-2115-3p	1.28824	Up	0.881119	0.000192153
lnc-NCR3LG1-1	-1.06588	Down	hsa-miR-340-5p	1.22189	Up	-0.888112	9.16586e-05
lnc-NCR3LG1-1	-1.06588	Down	hsa-miR-6793-3p	-1.32429	Down	0.804196	0.00274613
lnc-HMGB2-1	1.82408	Up	hsa-miR-98-3p	1.45171	Up	0.846154	0.00096954
lnc-SLC2A3-1	1.14345	Up	hsa-miR-874-3p	-1.24293	Down	-0.881119	0.000192153
lnc-SLC2A3-1	1.14345	Up	hsa-miR-338-3p	1.29352	Up	0.895105	5.94154e-06
lnc-KCTD18-1	-1.48284	Down	hsa-miR-338-3p	1.29352	Up	-0.874126	0.000308861
lnc-ARHGEF5-6	2.25334	Up	hsa-miR-2115-5p	1.34776	Up	0.86014	0.000597084
lnc-PRPF18-2	1.72147	Up	hsa-miR-542-3p	1.33747	Up	0.818182	0.0020272
lnc-RAB17-6	1.25548	Up	hsa-miR-760	-2.86432	Down	-0.803194	0.00165353
lnc-RAB17-6	1.25548	Up	hsa-miR-2115-3p	1.28824	Up	0.881119	0.000192153
lnc-RAB17-6	1.25548	Up	hsa-miR-6766-3p	-1.36776	Down	-0.804196	0.00274613
lnc-RAB17-6	1.25548	Up	hsa-miR-3692-3p	1.06787	Up	0.853147	0.000771902
lnc-GABARAPL2-6	1.34954	Up	hsa-miR-548g-3p	1.85391	Up	0.839161	0.00119187
LINC01001	1.02535	Up	hsa-miR-150-5p	-1.36803	Down	-0.846154	0.00096954
lnc-ZNF681-241	-1.79707	Down	hsa-miR-618	1.54662	Up	-0.937063	0
lnc-APOD-4	-2.02765	Down	hsa-miR-3692-3p	1.06787	Up	-0.804196	0.00274613
lnc-TMEM184C-4	-1.02413	Down	hsa-miR-2115-5p	1.34776	Up	-0.832168	0.00144087
lnc-CA4-2	1.41375	Up	hsa-miR-145-3p	1.60411	Up	0.895105	5.94154e-06
lnc-CA4-2	1.41375	Up	hsa-miR-2115-5p	1.34776	Up	0.818182	0.0020272
lnc-CA4-2	1.41375	Up	hsa-miR-199b-5p	1.16384	Up	0.93007	0
lnc-CA4-2	1.41375	Up	hsa-miR-98-3p	1.45171	Up	0.867133	0.000443302
lnc-CA4-2	1.41375	Up	hsa-miR-3692-3p	1.06787	Up	0.818182	0.0020272
lnc-CA4-2	1.41375	Up	hsa-miR-1270	-1.10587	Down	-0.804196	0.00274613
lnc-PTPRE-1	-1.97293	Down	hsa-miR-3692-3p	1.06787	Up	-0.818182	0.0020272
lnc-PTPRE-1	-1.97293	Down	hsa-miR-1270	-1.10587	Down	0.811189	0.00236893
lnc-GOLGA7B-2	-1.951	Down	hsa-miR-708-5p	-4.13929	Down	0.882374	0.0001451
lnc-MED16-2	1.07671	Up	hsa-miR-874-3p	-1.24293	Down	-0.825175	0.0017186
lnc-FABP2-1	1.05046	Up	hsa-miR-338-3p	1.29352	Up	0.825175	0.0017186
lnc-FAM153B-3	-1.31841	Down	hsa-miR-874-3p	-1.24293	Down	0.853147	0.000771902
lnc-FAM153B-3	-1.31841	Down	hsa-miR-150-5p	-1.36803	Down	0.86014	0.000597084
lnc-NFAT5-6	1.41948	Up	hsa-miR-3942-5p	1.7561	Up	0.812611	0.0013161
lnc-NFAT5-6	1.41948	Up	hsa-miR-6766-3p	-1.36776	Down	-0.888112	9.16586e-05
lnc-SLC45A4-2	1.40273	Up	hsa-miR-145-3p	1.60411	Up	0.804196	0.00274613
lnc-SLC45A4-2	1.40273	Up	hsa-miR-2115-5p	1.34776	Up	0.811189	0.00236893
lnc-SLC45A4-2	1.40273	Up	hsa-miR-2115-3p	1.28824	Up	0.825175	0.0017186
lnc-SLC45A4-2	1.40273	Up	hsa-miR-3692-3p	1.06787	Up	0.804196	0.00274613
lnc-SLC45A4-2	1.40273	Up	hsa-miR-338-3p	1.29352	Up	0.846154	0.00096954
lnc-MAP3K1-6	1.04953	Up	hsa-miR-199b-5p	1.16384	Up	0.818182	0.0020272
lnc-MAP3K1-6	1.04953	Up	hsa-miR-342-5p	-1.0436	Down	-0.867133	0.000443302
LINC01344	1.57161	Up	hsa-miR-199b-5p	1.16384	Up	0.839161	0.00119187
lnc-ZNF568-1	-1.79969	Down	hsa-miR-874-3p	-1.24293	Down	0.937063	0
lnc-ZNF568-1	-1.79969	Down	hsa-miR-199b-5p	1.16384	Up	-0.832168	0.00144087
lnc-ZNF516-4	-4.76675	Down	hsa-miR-618	1.54662	Up	-0.826588	0.000915842
lnc-ZNF516-4	-4.76675	Down	hsa-miR-3692-3p	1.06787	Up	-0.849982	0.000462569
lnc-WDYHV1-1	-1.15647	Down	hsa-miR-3942-5p	1.7561	Up	-0.816113	0.00120515
lnc-WDYHV1-1	-1.15647	Down	hsa-miR-1270	-1.10587	Down	0.86014	0.000597084
lnc-CCNK-1	-1.01426	Down	hsa-miR-150-5p	-1.36803	Down	0.839161	0.00119187
lnc-SERPINA1-1	1.61126	Up	hsa-miR-2115-5p	1.34776	Up	0.867133	0.000443302
lnc-SERPINA1-1	1.61126	Up	hsa-miR-199b-5p	1.16384	Up	0.888112	9.16586e-05
lnc-SLC16A6-1	-1.0744	Down	hsa-miR-145-3p	1.60411	Up	-0.804196	0.00274613
lnc-TMEM183A-5	1.19679	Up	hsa-miR-150-5p	-1.36803	Down	-0.825175	0.0017186
lnc-UTP20-4	-1.85204	Down	hsa-miR-548j-3p	1.74705	Up	-0.910684	3.84695e-05
lnc-SPC25-4	-1.07388	Down	hsa-miR-708-5p	-4.13929	Down	0.813648	0.00128246
lnc-PGM5-1	1.24855	Up	hsa-miR-1270	-1.10587	Down	-0.916084	0
lnc-PGM5-1	1.24855	Up	hsa-miR-199b-5p	1.16384	Up	0.895105	5.94154e-06
lnc-PGM5-1	1.24855	Up	hsa-miR-98-3p	1.45171	Up	0.86014	0.000597084
lnc-MYOM2-15	-3.28901	Down	hsa-miR-874-3p	-1.24293	Down	0.896939	7.68463e-05
lnc-MFSD8-8	-1.03064	Down	hsa-miR-340-5p	1.22189	Up	-0.825175	0.0017186
lnc-MFSD8-8	-1.03064	Down	hsa-miR-6793-3p	-1.32429	Down	0.944056	0
lnc-MFSD8-8	-1.03064	Down	hsa-miR-143-3p	1.25582	Up	-0.846154	0.00096954
lnc-MFSD8-8	-1.03064	Down	hsa-miR-548g-3p	1.85391	Up	-0.923077	0
lnc-RWDD2B-3	-1.06564	Down	hsa-miR-618	1.54662	Up	-0.86014	0.000597084
lnc-NDUFB3-1	1.28677	Up	hsa-miR-3692-3p	1.06787	Up	0.832168	0.00144087
lnc-ZNF569-2	-5.18842	Down	hsa-miR-618	1.54662	Up	-0.81879	0.00112535
lnc-GSPT2-2	-1.26974	Down	hsa-miR-3692-3p	1.06787	Up	-0.853147	0.000771902
lnc-SAP130-4	2.07665	Up	hsa-miR-760	-2.86432	Down	-0.820225	0.00108426
lnc-CDK19-7	1.99244	Up	hsa-miR-145-3p	1.60411	Up	0.832168	0.00144087
lnc-CDK19-7	1.99244	Up	hsa-miR-4690-3p	1.03817	Up	0.825175	0.0017186
lnc-TMEM185B-9	-1.15012	Down	hsa-miR-2115-3p	1.28824	Up	-0.811189	0.00236893
lnc-MSANTD3-3	-1.94034	Down	hsa-miR-2115-3p	1.28824	Up	-0.86014	0.000597084
CD81-AS1	-1.21367	Down	hsa-miR-618	1.54662	Up	-0.825175	0.0017186
lnc-C12orf40-3	-1.08161	Down	hsa-miR-338-3p	1.29352	Up	-0.902098	0
lnc-C17orf62-6	1.30936	Up	hsa-miR-708-5p	-4.13929	Down	-0.802451	0.00168271
lnc-PRR14L-4	-1.51089	Down	hsa-miR-2115-5p	1.34776	Up	-0.818182	0.0020272
lnc-PRR14L-4	-1.51089	Down	hsa-miR-199b-5p	1.16384	Up	-0.86014	0.000597084
lnc-PRR14L-4	-1.51089	Down	hsa-miR-98-3p	1.45171	Up	-0.846154	0.00096954
lnc-PRR14L-4	-1.51089	Down	hsa-miR-4690-3p	1.03817	Up	-0.867133	0.000443302
lnc-PRR14L-4	-1.51089	Down	hsa-miR-1270	-1.10587	Down	0.804196	0.00274613
lnc-PRR14L-4	-1.51089	Down	hsa-miR-3692-3p	1.06787	Up	-0.818182	0.0020272
lnc-ZNF534-1	-1.39378	Down	hsa-miR-6766-3p	-1.36776	Down	0.846154	0.00096954
lnc-CLEC4D-1	1.83285	Up	hsa-miR-2115-5p	1.34776	Up	0.923077	0
lnc-SLC9A8-3	1.15416	Up	hsa-miR-145-3p	1.60411	Up	0.811189	0.00236893
lnc-SLC9A8-3	1.15416	Up	hsa-miR-2115-3p	1.28824	Up	0.832168	0.00144087
lnc-SLC9A8-3	1.15416	Up	hsa-miR-342-5p	-1.0436	Down	-0.804196	0.00274613
lnc-SLC9A8-3	1.15416	Up	hsa-miR-338-3p	1.29352	Up	0.853147	0.000771902
lnc-SLC35E2-1	1.30077	Up	hsa-miR-708-5p	-4.13929	Down	-0.821113	0.00105943
lnc-NUF2-3	-1.67988	Down	hsa-miR-338-3p	1.29352	Up	-0.879161	0.000165104
lnc-MTBP-5	-1.14476	Down	hsa-miR-1299	1.76022	Up	-0.818182	0.0020272
lnc-ABHD4-12	-1.00063	Down	hsa-miR-342-5p	-1.0436	Down	0.902098	0
lnc-ABHD4-12	-1.00063	Down	hsa-miR-150-5p	-1.36803	Down	0.853147	0.000771902
lnc-GINS1-2	-1.13898	Down	hsa-miR-145-3p	1.60411	Up	-0.846154	0.00096954
lnc-GINS1-2	-1.13898	Down	hsa-miR-2115-5p	1.34776	Up	-0.818182	0.0020272
lnc-FABP5-2	2.77749	Up	hsa-miR-4728-3p	-1.44981	Down	-0.839161	0.00119187
lnc-AKAP14-6	-6.01344	Down	hsa-miR-2115-3p	1.28824	Up	-0.881174	0.000152337
lnc-CNOT7-5	-4.52365	Down	hsa-miR-2115-3p	1.28824	Up	-0.873376	0.000206495
lnc-RAB23-9	-2.27029	Down	hsa-miR-342-5p	-1.0436	Down	0.818182	0.0020272
FAM160A1-DT	-1.34702	Down	hsa-miR-98-3p	1.45171	Up	-0.811189	0.00236893
CATIP-AS1	2.045	Up	hsa-miR-199b-5p	1.16384	Up	0.811189	0.00236893
CATIP-AS1	2.045	Up	hsa-miR-150-5p	-1.36803	Down	-0.832168	0.00144087
CATIP-AS1	2.045	Up	hsa-miR-338-3p	1.29352	Up	0.881119	0.000192153
lnc-SETSIP-2	-2.14075	Down	hsa-miR-342-5p	-1.0436	Down	0.804196	0.00274613
lnc-SETSIP-2	-2.14075	Down	hsa-miR-3692-3p	1.06787	Up	-0.811189	0.00236893
lnc-SETSIP-2	-2.14075	Down	hsa-miR-150-5p	-1.36803	Down	0.832168	0.00144087
lnc-CSNK1G3-2	1.55241	Up	hsa-miR-342-5p	-1.0436	Down	-0.832168	0.00144087
lnc-SNX11-11	-1.43039	Down	hsa-miR-3692-3p	1.06787	Up	-0.825175	0.0017186
lnc-BRI3BP-7	1.4368	Up	hsa-miR-2115-3p	1.28824	Up	0.825175	0.0017186
lnc-NEFL-1	1.01677	Up	hsa-miR-2115-5p	1.34776	Up	0.888112	9.16586e-05
lnc-NEFL-1	1.01677	Up	hsa-miR-3692-3p	1.06787	Up	0.811189	0.00236893
lnc-EXOC8-3	1.02527	Up	hsa-miR-1270	-1.10587	Down	-0.825175	0.0017186
lnc-IP6K1-2	1.16939	Up	hsa-miR-1299	1.76022	Up	0.881119	0.000192153
lnc-RBM4-2	-1.09649	Down	hsa-miR-582-3p	1.47778	Up	-0.818182	0.0020272
lnc-RBM4-2	-1.09649	Down	hsa-miR-145-3p	1.60411	Up	-0.846154	0.00096954
lnc-RBM4-2	-1.09649	Down	hsa-miR-4690-3p	1.03817	Up	-0.853147	0.000771902
lnc-MYO16-9	2.91669	Up	hsa-miR-150-5p	-1.36803	Down	-0.916084	0
lnc-SLF1-6	1.23636	Up	hsa-miR-2115-3p	1.28824	Up	0.839161	0.00119187
lnc-SLF1-6	1.23636	Up	hsa-miR-145-3p	1.60411	Up	0.818182	0.0020272
lnc-POU5F1-8	1.01653	Up	hsa-miR-874-3p	-1.24293	Down	-0.839161	0.00119187
lnc-SHB-5	-1.93983	Down	hsa-miR-1270	-1.10587	Down	0.818182	0.0020272
lnc-MYO10-12	1.87069	Up	hsa-miR-4728-3p	-1.44981	Down	-0.832168	0.00144087
lnc-HNRNPLL-5	4.80808	Up	hsa-miR-4690-3p	1.03817	Up	0.807129	0.0015053
lnc-IFITM5-3	1.37983	Up	hsa-miR-98-3p	1.45171	Up	0.888112	9.16586e-05
lnc-FOXD4L5-44	2.38532	Up	hsa-miR-2115-3p	1.28824	Up	0.867133	0.000443302
lnc-EGLN1-1	1.66186	Up	hsa-miR-150-5p	-1.36803	Down	-0.853147	0.000771902
lnc-EYS-2	-2.74562	Down	hsa-miR-582-3p	1.47778	Up	-0.929601	1.20906e-05
lnc-EYS-2	-2.74562	Down	hsa-miR-874-3p	-1.24293	Down	0.859176	0.000342671
OBSCN-AS1	-1.62552	Down	hsa-miR-2115-3p	1.28824	Up	-0.825175	0.0017186
OBSCN-AS1	-1.62552	Down	hsa-miR-150-5p	-1.36803	Down	0.825175	0.0017186
lnc-RBP5-2	1.89144	Up	hsa-miR-211-5p	-1.68731	Down	-0.830124	0.000831418
lnc-TRAK2-2	1.1224	Up	hsa-miR-3942-5p	1.7561	Up	0.826621	0.000915011
LINC01127	2.27297	Up	hsa-miR-760	-2.86432	Down	-0.810992	0.00136996
lnc-OR13A1-4	2.92453	Up	hsa-miR-760	-2.86432	Down	-0.810992	0.00136996
lnc-TBX6-1	1.77408	Up	hsa-miR-6766-3p	-1.36776	Down	-0.853147	0.000771902
lnc-SNX20-8	-1.66078	Down	hsa-miR-6766-3p	-1.36776	Down	0.825175	0.0017186
lnc-SNX20-8	-1.66078	Down	hsa-miR-3942-5p	1.7561	Up	-0.802103	0.00169653
lnc-SNX20-8	-1.66078	Down	hsa-miR-760	-2.86432	Down	0.842184	0.00058779
lnc-SNX20-8	-1.66078	Down	hsa-miR-4728-3p	-1.44981	Down	0.811189	0.00236893
lnc-PAXIP1-26	-2.79742	Down	hsa-miR-6766-3p	-1.36776	Down	0.864906	0.000281229
lnc-PAXIP1-26	-2.79742	Down	hsa-miR-4728-3p	-1.44981	Down	0.807957	0.00147547
lnc-CDC27-8	-1.24694	Down	hsa-miR-150-5p	-1.36803	Down	0.832168	0.00144087
LINC00482	1.7415	Up	hsa-miR-145-3p	1.60411	Up	0.86014	0.000597084
LINC00482	1.7415	Up	hsa-miR-2115-5p	1.34776	Up	0.839161	0.00119187
LINC00482	1.7415	Up	hsa-miR-1270	-1.10587	Down	-0.811189	0.00236893
LINC01934	-1.04951	Down	hsa-miR-150-5p	-1.36803	Down	0.846154	0.00096954
LINC01934	-1.04951	Down	hsa-miR-338-3p	1.29352	Up	-0.832168	0.00144087
LINC01934	-1.04951	Down	hsa-miR-342-5p	-1.0436	Down	0.804196	0.00274613
lnc-BBOX1-6	-2.64084	Down	hsa-miR-3692-3p	1.06787	Up	-0.839161	0.00119187
lnc-BBOX1-6	-2.64084	Down	hsa-miR-6766-3p	-1.36776	Down	0.909091	0
lnc-NRL-4	-3.8714	Down	hsa-miR-211-5p	-1.68731	Down	0.828037	0.000880488
LINC01220	2.37854	Up	hsa-miR-874-3p	-1.24293	Down	-0.846154	0.00096954
LINC01220	2.37854	Up	hsa-miR-2115-5p	1.34776	Up	0.853147	0.000771902
LINC01220	2.37854	Up	hsa-miR-2115-3p	1.28824	Up	0.93007	0
LINC01220	2.37854	Up	hsa-miR-3692-3p	1.06787	Up	0.825175	0.0017186
LINC01220	2.37854	Up	hsa-miR-1270	-1.10587	Down	-0.839161	0.00119187
LINC01220	2.37854	Up	hsa-miR-338-3p	1.29352	Up	0.874126	0.000308861
lnc-TSHZ1-1	-1.78796	Down	hsa-miR-338-3p	1.29352	Up	-0.86014	0.000597084
lnc-VAMP2-2	2.34403	Up	hsa-miR-3692-3p	1.06787	Up	0.811189	0.00236893
ACOXL-AS1	1.14151	Up	hsa-miR-2115-5p	1.34776	Up	0.874126	0.000308861
ACOXL-AS1	1.14151	Up	hsa-miR-2115-3p	1.28824	Up	0.895105	5.94154e-06
lnc-DRD5-9	-1.1803	Down	hsa-miR-211-5p	-1.68731	Down	0.830124	0.000831418
lnc-MCF2L-4	1.21848	Up	hsa-miR-150-5p	-1.36803	Down	-0.832168	0.00144087
lnc-TMEM189-UBE2V1-4	1.84924	Up	hsa-miR-760	-2.86432	Down	-0.865578	0.000274627
lnc-TMEM189-UBE2V1-4	1.84924	Up	hsa-miR-6766-3p	-1.36776	Down	-0.853147	0.000771902
lnc-CLEC2B-1	-1.38458	Down	hsa-miR-3942-5p	1.7561	Up	-0.837129	0.000682001
lnc-LRRC30-4	-2.66314	Down	hsa-miR-3692-3p	1.06787	Up	-0.887346	0.000117937
lnc-DUSP22-7	1.84192	Up	hsa-miR-708-5p	-4.13929	Down	-0.821113	0.00105943
lnc-NAA35-14	1.90533	Up	hsa-miR-1270	-1.10587	Down	-0.825175	0.0017186
lnc-PLCD3-3	1.14176	Up	hsa-miR-150-5p	-1.36803	Down	-0.86014	0.000597084
lnc-KIAA0825-1	1.03836	Up	hsa-miR-145-3p	1.60411	Up	0.86014	0.000597084
lnc-KIAA0825-1	1.03836	Up	hsa-miR-760	-2.86432	Down	-0.810992	0.00136996
lnc-KIAA0825-1	1.03836	Up	hsa-miR-199b-5p	1.16384	Up	0.839161	0.00119187
lnc-KIAA0825-1	1.03836	Up	hsa-miR-3692-3p	1.06787	Up	0.811189	0.00236893
lnc-UCHL5-10	1.90096	Up	hsa-miR-618	1.54662	Up	0.818182	0.0020272
lnc-UCHL5-10	1.90096	Up	hsa-miR-2115-3p	1.28824	Up	0.832168	0.00144087
lnc-UCHL5-10	1.90096	Up	hsa-miR-338-3p	1.29352	Up	0.811189	0.00236893
lnc-PTGDR2-1	-3.17427	Down	hsa-miR-2115-3p	1.28824	Up	-0.816922	0.00118061
lnc-PDLIM7-3	1.38892	Up	hsa-miR-2115-3p	1.28824	Up	0.818182	0.0020272
lnc-PDLIM7-3	1.38892	Up	hsa-miR-199b-5p	1.16384	Up	0.804196	0.00274613
lnc-PDLIM7-3	1.38892	Up	hsa-miR-145-3p	1.60411	Up	0.867133	0.000443302
lnc-CYP1B1-3	1.34416	Up	hsa-miR-150-5p	-1.36803	Down	-0.832168	0.00144087
lnc-KIF1BP-2	1.12437	Up	hsa-miR-2115-5p	1.34776	Up	0.86014	0.000597084
lnc-GALNT5-2	-4.0363	Down	hsa-miR-199b-5p	1.16384	Up	-0.812127	0.00133201
lnc-ZNF487-5	-1.42478	Down	hsa-miR-143-3p	1.25582	Up	-0.804196	0.00274613
lnc-DUSP1-11	2.69457	Up	hsa-miR-874-3p	-1.24293	Down	-0.839161	0.00119187
lnc-DUSP1-11	2.69457	Up	hsa-miR-145-3p	1.60411	Up	0.839161	0.00119187
lnc-DUSP1-11	2.69457	Up	hsa-miR-2115-5p	1.34776	Up	0.846154	0.00096954
lnc-DUSP1-11	2.69457	Up	hsa-miR-338-3p	1.29352	Up	0.895105	5.94154e-06
lnc-PFDN4-10	-4.43119	Down	hsa-miR-2115-3p	1.28824	Up	-0.81738	0.00116684
lnc-RPL12-1	-2.41139	Down	hsa-miR-6766-3p	-1.36776	Down	0.811189	0.00236893
lnc-RPL12-1	-2.41139	Down	hsa-miR-760	-2.86432	Down	0.826588	0.000915842
lnc-RIPK1-8	1.36874	Up	hsa-miR-150-5p	-1.36803	Down	-0.839161	0.00119187
lnc-RIPK1-8	1.36874	Up	hsa-miR-342-5p	-1.0436	Down	-0.818182	0.0020272
lnc-ADO-3	2.2147	Up	hsa-miR-2115-5p	1.34776	Up	0.895105	5.94154e-06
lnc-LRRC63-6	1.19202	Up	hsa-miR-150-5p	-1.36803	Down	-0.804196	0.00274613
lnc-MT1G-5	-4.44991	Down	hsa-miR-4728-3p	-1.44981	Down	0.913643	3.26719e-05
lnc-PC-2	-7.05972	Down	hsa-miR-2115-3p	1.28824	Up	-0.811189	0.00236893
lnc-PC-2	-7.05972	Down	hsa-miR-3692-3p	1.06787	Up	-0.818182	0.0020272
lnc-PRR14L-1	1.3288	Up	hsa-miR-1270	-1.10587	Down	-0.832168	0.00144087
lnc-MGLL-1	1.06637	Up	hsa-miR-708-5p	-4.13929	Down	-0.854704	0.000397509
lnc-PAIP2B-1	-1.3944	Down	hsa-miR-2115-5p	1.34776	Up	-0.888112	9.16586e-05
lnc-RIPK2-3	1.13306	Up	hsa-miR-145-3p	1.60411	Up	0.839161	0.00119187
lnc-FARS2-1	-5.22373	Down	hsa-miR-760	-2.86432	Down	0.839729	0.000632195
lnc-HMGB2-5	1.58878	Up	hsa-miR-3942-5p	1.7561	Up	0.85114	0.000445901
lnc-SERF1A-5	-1.04357	Down	hsa-miR-199b-5p	1.16384	Up	-0.811189	0.00236893
lnc-SERF1A-5	-1.04357	Down	hsa-miR-150-5p	-1.36803	Down	0.93007	0
lnc-CXXC5-1	-1.21103	Down	hsa-miR-342-5p	-1.0436	Down	0.804196	0.00274613
lnc-ASF1A-2	1.04108	Up	hsa-miR-3692-3p	1.06787	Up	0.811189	0.00236893
lnc-SLFN13-2	-1.00301	Down	hsa-miR-2115-3p	1.28824	Up	-0.825175	0.0017186
lnc-XRCC2-9	-2.74018	Down	hsa-miR-2115-3p	1.28824	Up	-0.875583	0.000189842
lnc-XRCC2-9	-2.74018	Down	hsa-miR-1270	-1.10587	Down	0.815076	0.00123724
lnc-IRS2-8	1.64267	Up	hsa-miR-150-5p	-1.36803	Down	-0.818182	0.0020272
lnc-CD47-8	-1.08417	Down	hsa-miR-2115-3p	1.28824	Up	-0.811189	0.00236893
lnc-CD47-8	-1.08417	Down	hsa-miR-618	1.54662	Up	-0.867133	0.000443302
lnc-CD47-8	-1.08417	Down	hsa-miR-3692-3p	1.06787	Up	-0.832168	0.00144087
lnc-CD47-8	-1.08417	Down	hsa-miR-1270	-1.10587	Down	0.818182	0.0020272
lnc-ATG4C-2	-1.18157	Down	hsa-miR-2115-5p	1.34776	Up	-0.853147	0.000771902
lnc-CPEB4-7	1.32886	Up	hsa-miR-1270	-1.10587	Down	-0.818182	0.0020272
lnc-DNAJB12-5	1.04202	Up	hsa-miR-98-3p	1.45171	Up	0.811189	0.00236893
lnc-PTPRR-1	-3.04183	Down	hsa-miR-211-5p	-1.68731	Down	0.804244	0.00161292
lnc-PTPRR-1	-3.04183	Down	hsa-miR-3692-3p	1.06787	Up	-0.831006	0.000811316
lnc-PTPRR-1	-3.04183	Down	hsa-miR-1270	-1.10587	Down	0.901431	6.19784e-05
lnc-PTPRR-1	-3.04183	Down	hsa-miR-2115-3p	1.28824	Up	-0.831006	0.000811316
lnc-CLDN15-2	1.41227	Up	hsa-miR-3692-3p	1.06787	Up	0.832168	0.00144087
LINC01136	1.15815	Up	hsa-miR-2115-5p	1.34776	Up	0.867133	0.000443302
lnc-PAG1-3	4.96786	Up	hsa-miR-338-3p	1.29352	Up	0.848383	0.000486369
lnc-GPR132-1	-1.0466	Down	hsa-miR-760	-2.86432	Down	0.842184	0.00058779
lnc-BLOC1S3-1	1.01345	Up	hsa-miR-342-5p	-1.0436	Down	-0.867133	0.000443302
lnc-ZFP57-11	1.03685	Up	hsa-miR-1278	1.20802	Up	0.881119	0.000192153
lnc-TOLLIP-3	1.98523	Up	hsa-miR-199b-5p	1.16384	Up	0.811189	0.00236893
lnc-TOLLIP-3	1.98523	Up	hsa-miR-708-5p	-4.13929	Down	-0.843507	0.000564883
lnc-TOLLIP-3	1.98523	Up	hsa-miR-150-5p	-1.36803	Down	-0.839161	0.00119187
lnc-IL32-1	1.80639	Up	hsa-miR-4728-3p	-1.44981	Down	-0.867133	0.000443302
KTN1-AS1	-1.01422	Down	hsa-miR-342-5p	-1.0436	Down	0.86014	0.000597084
lnc-PFKP-37	1.32427	Up	hsa-miR-1270	-1.10587	Down	-0.867133	0.000443302
lnc-KANK1-1	-2.11388	Down	hsa-miR-342-5p	-1.0436	Down	0.805605	0.00156143
lnc-KANK1-1	-2.11388	Down	hsa-miR-1299	1.76022	Up	-0.802103	0.00169653
lnc-POLE4-7	-1.06197	Down	hsa-miR-2115-5p	1.34776	Up	-0.818182	0.0020272
lnc-POLE4-7	-1.06197	Down	hsa-miR-338-3p	1.29352	Up	-0.832168	0.00144087
lnc-COPG1-2	1.63856	Up	hsa-miR-150-5p	-1.36803	Down	-0.839161	0.00119187
lnc-COPG1-2	1.63856	Up	hsa-miR-199b-5p	1.16384	Up	0.846154	0.00096954
lnc-MRPS5-4	-1.16127	Down	hsa-miR-150-5p	-1.36803	Down	0.825175	0.0017186
lnc-SFMBT2-3	-1.58951	Down	hsa-miR-1278	1.20802	Up	-0.804196	0.00274613
lnc-SFMBT2-3	-1.58951	Down	hsa-miR-199b-5p	1.16384	Up	-0.867133	0.000443302
lnc-SFMBT2-3	-1.58951	Down	hsa-miR-338-3p	1.29352	Up	-0.86014	0.000597084
TRG-AS1	-1.14016	Down	hsa-miR-708-5p	-4.13929	Down	0.802451	0.00168271
TRG-AS1	-1.14016	Down	hsa-miR-3942-5p	1.7561	Up	-0.854642	0.000398308
lnc-ETFBKMT-8	1.37681	Up	hsa-miR-3942-5p	1.7561	Up	0.949213	2.44274e-06
lnc-RPP40-1	-1.26583	Down	hsa-miR-2115-3p	1.28824	Up	-0.853147	0.000771902
lnc-RPP40-1	-1.26583	Down	hsa-miR-199b-5p	1.16384	Up	-0.818182	0.0020272
lnc-RPP40-1	-1.26583	Down	hsa-miR-3692-3p	1.06787	Up	-0.818182	0.0020272
CCND2-AS1	-1.15561	Down	hsa-miR-3692-3p	1.06787	Up	-0.853147	0.000771902
lnc-PEX7-2	1.01335	Up	hsa-miR-3942-5p	1.7561	Up	0.802103	0.00169653
lnc-HLCS-2	-1.19378	Down	hsa-miR-2115-5p	1.34776	Up	-0.846154	0.00096954
lnc-KIFC3-1	1.45891	Up	hsa-miR-150-5p	-1.36803	Down	-0.888112	9.16586e-05
lnc-CCDC71L-1	1.62543	Up	hsa-miR-145-3p	1.60411	Up	0.832168	0.00144087
lnc-CCDC71L-1	1.62543	Up	hsa-miR-1270	-1.10587	Down	-0.874126	0.000308861
lnc-CCDC71L-1	1.62543	Up	hsa-miR-3942-5p	1.7561	Up	0.861648	0.000315007
lnc-CCDC71L-1	1.62543	Up	hsa-miR-2115-5p	1.34776	Up	0.832168	0.00144087
lnc-CCDC71L-1	1.62543	Up	hsa-miR-2115-3p	1.28824	Up	0.86014	0.000597084
lnc-CCDC71L-1	1.62543	Up	hsa-miR-199b-5p	1.16384	Up	0.853147	0.000771902
lnc-CCDC71L-1	1.62543	Up	hsa-miR-3692-3p	1.06787	Up	0.811189	0.00236893
lnc-ARHGAP6-6	2.28797	Up	hsa-miR-2115-5p	1.34776	Up	0.825175	0.0017186
lnc-CHD2-9	1.11548	Up	hsa-miR-3692-3p	1.06787	Up	0.846154	0.00096954
lnc-CHD2-9	1.11548	Up	hsa-miR-199b-5p	1.16384	Up	0.902098	0
lnc-CHD2-9	1.11548	Up	hsa-miR-98-3p	1.45171	Up	0.881119	0.000192153
lnc-SLC16A3-8	1.63426	Up	hsa-miR-150-5p	-1.36803	Down	-0.832168	0.00144087
lnc-SLC16A3-8	1.63426	Up	hsa-miR-342-5p	-1.0436	Down	-0.811189	0.00236893
lnc-SLC16A3-8	1.63426	Up	hsa-miR-199b-5p	1.16384	Up	0.853147	0.000771902
lnc-MAFK-6	1.02777	Up	hsa-miR-874-3p	-1.24293	Down	-0.846154	0.00096954
lnc-MAFK-6	1.02777	Up	hsa-miR-145-3p	1.60411	Up	0.804196	0.00274613
lnc-MAFK-6	1.02777	Up	hsa-miR-342-5p	-1.0436	Down	-0.811189	0.00236893
lnc-MAFK-6	1.02777	Up	hsa-miR-338-3p	1.29352	Up	0.804196	0.00274613
lnc-BTC-2	-1.61364	Down	hsa-miR-760	-2.86432	Down	0.89053	0.000102754
lnc-SERPINB6-9	1.62228	Up	hsa-miR-2115-5p	1.34776	Up	0.881119	0.000192153
lnc-SERPINB6-9	1.62228	Up	hsa-miR-3692-3p	1.06787	Up	0.902098	0
lnc-HIST1H1T-1	1.07701	Up	hsa-miR-199b-5p	1.16384	Up	0.867133	0.000443302
lnc-HIST1H1T-1	1.07701	Up	hsa-miR-3692-3p	1.06787	Up	0.909091	0
lnc-SMPD1-1	-3.7297	Down	hsa-miR-708-5p	-4.13929	Down	0.992032	2.49606e-10
lnc-OR4F29-9	2.26066	Up	hsa-miR-150-5p	-1.36803	Down	-0.903679	5.54404e-05
lnc-GSTO2-3	1.13784	Up	hsa-miR-2115-5p	1.34776	Up	0.86014	0.000597084
lnc-GSTO2-3	1.13784	Up	hsa-miR-2115-3p	1.28824	Up	0.804196	0.00274613
lnc-PPP4R4-1	1.42275	Up	hsa-miR-618	1.54662	Up	0.839161	0.00119187
lnc-PPP4R4-1	1.42275	Up	hsa-miR-145-3p	1.60411	Up	0.811189	0.00236893
lnc-PPP4R4-1	1.42275	Up	hsa-miR-1270	-1.10587	Down	-0.867133	0.000443302
lnc-SLC25A1-2	1.00641	Up	hsa-miR-6766-3p	-1.36776	Down	-0.818182	0.0020272
lnc-PATL2-9	1.36505	Up	hsa-miR-3692-3p	1.06787	Up	0.811189	0.00236893
lnc-PLA2G3-3	-1.67959	Down	hsa-miR-338-3p	1.29352	Up	-0.853147	0.000771902
lnc-OFD1-1	-1.9848	Down	hsa-miR-2115-3p	1.28824	Up	-0.802103	0.00169653
lnc-GADD45A-9	1.30274	Up	hsa-miR-342-5p	-1.0436	Down	-0.86014	0.000597084
lnc-GADD45A-9	1.30274	Up	hsa-miR-199b-5p	1.16384	Up	0.818182	0.0020272
lnc-RBM11-5	2.16883	Up	hsa-miR-582-3p	1.47778	Up	0.86014	0.000597084
lnc-RBM11-5	2.16883	Up	hsa-miR-1299	1.76022	Up	0.804196	0.00274613
lnc-PDHB-2	1.11867	Up	hsa-miR-874-3p	-1.24293	Down	-0.895105	5.94154e-06
lnc-TTC33-5	1.00684	Up	hsa-miR-145-3p	1.60411	Up	0.811189	0.00236893
lnc-TTC33-5	1.00684	Up	hsa-miR-98-3p	1.45171	Up	0.839161	0.00119187
lnc-IFITM2-4	1.97074	Up	hsa-miR-199b-5p	1.16384	Up	0.811189	0.00236893
lnc-HIST2H3C-1	1.49316	Up	hsa-miR-199b-5p	1.16384	Up	0.832168	0.00144087
lnc-HIST2H3C-1	1.49316	Up	hsa-miR-760	-2.86432	Down	-0.81879	0.00112535
lnc-GINS1-5	-1.04258	Down	hsa-miR-3692-3p	1.06787	Up	-0.825175	0.0017186
lnc-NUDCD2-2	-1.01724	Down	hsa-miR-6766-3p	-1.36776	Down	0.895105	5.94154e-06
lnc-NUDCD2-2	-1.01724	Down	hsa-miR-3692-3p	1.06787	Up	-0.811189	0.00236893
lnc-HLCS-5	-1.1804	Down	hsa-miR-548j-3p	1.74705	Up	-0.832168	0.00144087
lnc-ENDOU-4	-6.89872	Down	hsa-miR-760	-2.86432	Down	0.839317	0.000639893
lnc-MARC2-2	1.94554	Up	hsa-miR-1270	-1.10587	Down	-0.811189	0.00236893
lnc-MARC2-2	1.94554	Up	hsa-miR-2115-3p	1.28824	Up	0.818182	0.0020272
lnc-MARC2-2	1.94554	Up	hsa-miR-342-5p	-1.0436	Down	-0.825175	0.0017186
lnc-STYX-12	-1.72177	Down	hsa-miR-199b-5p	1.16384	Up	-0.86014	0.000597084
lnc-DCAF5-2	-2.09462	Down	hsa-miR-2115-3p	1.28824	Up	-0.831006	0.000811316
lnc-DCAF5-2	-2.09462	Down	hsa-miR-199b-5p	1.16384	Up	-0.845091	0.000538366
lnc-DCAF5-2	-2.09462	Down	hsa-miR-338-3p	1.29352	Up	-0.838049	0.000664043
lnc-STAT4-3	-1.03076	Down	hsa-miR-1270	-1.10587	Down	0.811189	0.00236893
lnc-IFITM2-3	1.15713	Up	hsa-miR-338-3p	1.29352	Up	0.825175	0.0017186
LINC02217	2.46082	Up	hsa-miR-874-3p	-1.24293	Down	-0.832168	0.00144087
LINC02217	2.46082	Up	hsa-miR-2115-3p	1.28824	Up	0.832168	0.00144087
lnc-CDK1-1	-2.50741	Down	hsa-miR-1270	-1.10587	Down	0.825754	0.000936688
lnc-REM2-4	1.30625	Up	hsa-miR-3692-3p	1.06787	Up	0.853147	0.000771902
lnc-NFAM1-4	-1.48988	Down	hsa-miR-342-5p	-1.0436	Down	0.832168	0.00144087
lnc-NFAM1-4	-1.48988	Down	hsa-miR-150-5p	-1.36803	Down	0.902098	0
lnc-CDC27-3	-1.23553	Down	hsa-miR-618	1.54662	Up	-0.804196	0.00274613
lnc-CDC27-3	-1.23553	Down	hsa-miR-3692-3p	1.06787	Up	-0.832168	0.00144087
lnc-ANTXRL-3	-1.02659	Down	hsa-miR-338-3p	1.29352	Up	-0.825175	0.0017186
LINC01754	1.64673	Up	hsa-miR-582-3p	1.47778	Up	0.874126	0.000308861
LINC01754	1.64673	Up	hsa-miR-199b-5p	1.16384	Up	0.825175	0.0017186
lnc-UNK-1	1.20465	Up	hsa-miR-145-3p	1.60411	Up	0.86014	0.000597084
lnc-UNK-1	1.20465	Up	hsa-miR-199b-5p	1.16384	Up	0.895105	5.94154e-06
lnc-UNK-1	1.20465	Up	hsa-miR-98-3p	1.45171	Up	0.86014	0.000597084
lnc-UNK-1	1.20465	Up	hsa-miR-618	1.54662	Up	0.804196	0.00274613
lnc-UNK-1	1.20465	Up	hsa-miR-1270	-1.10587	Down	-0.895105	5.94154e-06
lnc-UNK-1	1.20465	Up	hsa-miR-338-3p	1.29352	Up	0.825175	0.0017186
LINC01513	1.49056	Up	hsa-miR-150-5p	-1.36803	Down	-0.86014	0.000597084
LINC01513	1.49056	Up	hsa-miR-6766-3p	-1.36776	Down	-0.825175	0.0017186
lnc-METTL6-3	-2.19868	Down	hsa-miR-874-3p	-1.24293	Down	0.839161	0.00119187
lnc-PRDM7-1	1.57447	Up	hsa-miR-338-3p	1.29352	Up	0.832168	0.00144087
lnc-RBM23-3	1.21612	Up	hsa-miR-2115-5p	1.34776	Up	0.881119	0.000192153
lnc-RBM23-3	1.21612	Up	hsa-miR-2115-3p	1.28824	Up	0.895105	5.94154e-06
lnc-RBM23-3	1.21612	Up	hsa-miR-199b-5p	1.16384	Up	0.874126	0.000308861
lnc-RBM23-3	1.21612	Up	hsa-miR-98-3p	1.45171	Up	0.804196	0.00274613
lnc-RBM23-3	1.21612	Up	hsa-miR-1270	-1.10587	Down	-0.839161	0.00119187
lnc-RBM23-3	1.21612	Up	hsa-miR-3692-3p	1.06787	Up	0.832168	0.00144087
lnc-RBM23-3	1.21612	Up	hsa-miR-338-3p	1.29352	Up	0.825175	0.0017186
lnc-RPS24-17	-1.3532	Down	hsa-miR-708-5p	-4.13929	Down	0.847239	0.000503977
LINC00051	-3.5488	Down	hsa-miR-95-3p	-1.33395	Down	0.81738	0.00116684
lnc-ZNF184-2	-1.46714	Down	hsa-miR-342-5p	-1.0436	Down	0.818182	0.0020272
lnc-TMEM189-2	1.95578	Up	hsa-miR-2115-5p	1.34776	Up	0.818182	0.0020272
lnc-TMEM189-2	1.95578	Up	hsa-miR-338-3p	1.29352	Up	0.818182	0.0020272
lnc-CCKAR-10	1.25672	Up	hsa-miR-618	1.54662	Up	0.818182	0.0020272
lnc-DYSF-4	1.15154	Up	hsa-miR-708-5p	-4.13929	Down	-0.873365	0.000206575
lnc-AICDA-1	2.17343	Up	hsa-miR-2115-3p	1.28824	Up	0.832168	0.00144087
lnc-ISCU-1	1.97634	Up	hsa-miR-548f-3p	1.29574	Up	0.804196	0.00274613
lnc-NUDCD1-2	-4.60536	Down	hsa-miR-4690-3p	1.03817	Up	-0.834386	0.000737803
lnc-TMEM68-2	1.1462	Up	hsa-miR-2115-5p	1.34776	Up	0.839161	0.00119187
lnc-PRDM1-5	-4.14369	Down	hsa-miR-145-3p	1.60411	Up	-0.823771	0.0009877
VWA8-AS1	3.70787	Up	hsa-miR-145-3p	1.60411	Up	0.818182	0.0020272
lnc-GLI4-2	-1.43148	Down	hsa-miR-874-3p	-1.24293	Down	0.895105	5.94154e-06
lnc-PARP11-2	-1.43852	Down	hsa-miR-3692-3p	1.06787	Up	-0.804196	0.00274613
lnc-NDST2-1	1.03692	Up	hsa-miR-760	-2.86432	Down	-0.842184	0.00058779
lnc-SLC35D3-3	2.2216	Up	hsa-miR-1278	1.20802	Up	0.818182	0.0020272
lnc-SLC35D3-3	2.2216	Up	hsa-miR-145-3p	1.60411	Up	0.909091	0
lnc-SLC35D3-3	2.2216	Up	hsa-miR-2115-3p	1.28824	Up	0.874126	0.000308861
lnc-SLC35D3-3	2.2216	Up	hsa-miR-338-3p	1.29352	Up	0.853147	0.000771902
lnc-PAPPA2-1	1.2512	Up	hsa-miR-145-3p	1.60411	Up	0.909091	0
lnc-PAPPA2-1	1.2512	Up	hsa-miR-98-3p	1.45171	Up	0.867133	0.000443302
lnc-PAPPA2-1	1.2512	Up	hsa-miR-1270	-1.10587	Down	-0.867133	0.000443302
lnc-PAPPA2-1	1.2512	Up	hsa-miR-338-3p	1.29352	Up	0.811189	0.00236893
lnc-PAPPA2-1	1.2512	Up	hsa-miR-874-3p	-1.24293	Down	-0.839161	0.00119187
lnc-PAPPA2-1	1.2512	Up	hsa-miR-2115-5p	1.34776	Up	0.853147	0.000771902
lnc-PAPPA2-1	1.2512	Up	hsa-miR-2115-3p	1.28824	Up	0.902098	0
lnc-PAPPA2-1	1.2512	Up	hsa-miR-3692-3p	1.06787	Up	0.804196	0.00274613
lnc-ARID3B-4	1.82802	Up	hsa-miR-708-5p	-4.13929	Down	-0.806183	0.00153995
lnc-MFGE8-1	-1.00929	Down	hsa-miR-342-5p	-1.0436	Down	0.811189	0.00236893
lnc-TMEM50B-7	1.926	Up	hsa-miR-1270	-1.10587	Down	-0.811189	0.00236893
lnc-SLC2A3-4	1.58733	Up	hsa-miR-874-3p	-1.24293	Down	-0.804196	0.00274613
lnc-SLC2A3-4	1.58733	Up	hsa-miR-1270	-1.10587	Down	-0.811189	0.00236893
lnc-SLC2A3-4	1.58733	Up	hsa-miR-338-3p	1.29352	Up	0.867133	0.000443302
lnc-SLC26A3-1	1.22361	Up	hsa-miR-618	1.54662	Up	0.825175	0.0017186
lnc-OR2AT4-40	-5.2408	Down	hsa-miR-2115-5p	1.34776	Up	-0.834386	0.000737803
SPATA41	1.87264	Up	hsa-miR-2115-3p	1.28824	Up	0.804196	0.00274613
SPATA41	1.87264	Up	hsa-miR-342-5p	-1.0436	Down	-0.811189	0.00236893
SPATA41	1.87264	Up	hsa-miR-199b-5p	1.16384	Up	0.853147	0.000771902
SPATA41	1.87264	Up	hsa-miR-338-3p	1.29352	Up	0.881119	0.000192153
lnc-NKAP-4	-1.98331	Down	hsa-miR-2115-5p	1.34776	Up	-0.818182	0.0020272
lnc-EVX1-14	-1.07495	Down	hsa-miR-1270	-1.10587	Down	0.818182	0.0020272
lnc-EVX1-14	-1.07495	Down	hsa-miR-2115-5p	1.34776	Up	-0.86014	0.000597084
lnc-EVX1-14	-1.07495	Down	hsa-miR-3692-3p	1.06787	Up	-0.825175	0.0017186
lnc-MCTP2-5	3.45033	Up	hsa-miR-2115-5p	1.34776	Up	0.804196	0.00274613
lnc-MCTP2-5	3.45033	Up	hsa-miR-338-3p	1.29352	Up	0.867133	0.000443302
lnc-SH3BP5L-3	1.04008	Up	hsa-miR-3692-3p	1.06787	Up	0.853147	0.000771902
lnc-REXO5-1	-2.06151	Down	hsa-miR-1270	-1.10587	Down	0.909091	0
lnc-ATAD5-5	-1.23834	Down	hsa-miR-760	-2.86432	Down	0.865578	0.000274627
lnc-BBOX1-7	-2.18762	Down	hsa-miR-2115-3p	1.28824	Up	-0.823964	0.000982639
lnc-BBOX1-7	-2.18762	Down	hsa-miR-199b-5p	1.16384	Up	-0.880304	0.000157757
lnc-HK1-3	2.02211	Up	hsa-miR-1299	1.76022	Up	0.804196	0.00274613
lnc-CENPP-20	-1.53515	Down	hsa-miR-338-3p	1.29352	Up	-0.867133	0.000443302
lnc-HTR3B-1	2.48443	Up	hsa-miR-760	-2.86432	Down	-0.824131	0.000978288
lnc-HARS-1	1.22404	Up	hsa-miR-145-3p	1.60411	Up	0.853147	0.000771902
lnc-HARS-1	1.22404	Up	hsa-miR-2115-3p	1.28824	Up	0.916084	0
lnc-HARS-1	1.22404	Up	hsa-miR-199b-5p	1.16384	Up	0.902098	0
lnc-HARS-1	1.22404	Up	hsa-miR-342-5p	-1.0436	Down	-0.853147	0.000771902
lnc-HARS-1	1.22404	Up	hsa-miR-98-3p	1.45171	Up	0.825175	0.0017186
lnc-HARS-1	1.22404	Up	hsa-miR-338-3p	1.29352	Up	0.804196	0.00274613
lnc-RRS1-2	-6.14547	Down	hsa-miR-582-3p	1.47778	Up	-0.854704	0.000397509
lnc-SPAG1-8	1.97819	Up	hsa-miR-874-3p	-1.24293	Down	-0.818182	0.0020272
lnc-SPAG1-8	1.97819	Up	hsa-miR-1299	1.76022	Up	0.888112	9.16586e-05
LINC00570	1.86161	Up	hsa-miR-4467	-1.62909	Down	-0.838049	0.000664043
lnc-ABCF2-2	1.83099	Up	hsa-miR-548g-3p	1.85391	Up	0.825175	0.0017186
lnc-FOXD4L5-26	2.77277	Up	hsa-miR-338-3p	1.29352	Up	0.867133	0.000443302
lnc-DMAC1-1	-1.70991	Down	hsa-miR-760	-2.86432	Down	0.810992	0.00136996
LINC02207	3.63183	Up	hsa-miR-145-3p	1.60411	Up	0.818182	0.0020272
LINC02207	3.63183	Up	hsa-miR-3692-3p	1.06787	Up	0.811189	0.00236893
LINC02207	3.63183	Up	hsa-miR-2115-5p	1.34776	Up	0.916084	0
LINC02207	3.63183	Up	hsa-miR-2115-3p	1.28824	Up	0.818182	0.0020272
LINC02207	3.63183	Up	hsa-miR-4728-3p	-1.44981	Down	-0.832168	0.00144087
CFAP58-DT	1.04329	Up	hsa-miR-2115-5p	1.34776	Up	0.818182	0.0020272
CFAP58-DT	1.04329	Up	hsa-miR-708-5p	-4.13929	Down	-0.813648	0.00128246
CFAP58-DT	1.04329	Up	hsa-miR-1270	-1.10587	Down	-0.804196	0.00274613
lnc-AFG1L-8	2.66198	Up	hsa-miR-582-3p	1.47778	Up	0.846154	0.00096954
lnc-AFG1L-8	2.66198	Up	hsa-miR-2115-3p	1.28824	Up	0.804196	0.00274613
lnc-AFG1L-8	2.66198	Up	hsa-miR-150-5p	-1.36803	Down	-0.804196	0.00274613
lnc-LSM5-2	1.08156	Up	hsa-miR-6766-3p	-1.36776	Down	-0.881119	0.000192153
lnc-IRF4-22	-2.72514	Down	hsa-miR-2115-3p	1.28824	Up	-0.830124	0.000831418
lnc-GAS2L2-4	-2.78481	Down	hsa-miR-340-5p	1.22189	Up	-0.804876	0.00158885
lnc-KIAA0040-4	-1.89895	Down	hsa-miR-145-3p	1.60411	Up	-0.852134	0.000431967
lnc-KIAA0040-4	-1.89895	Down	hsa-miR-2115-5p	1.34776	Up	-0.866219	0.000268443
lnc-KIAA0040-4	-1.89895	Down	hsa-miR-2115-3p	1.28824	Up	-0.922558	1.92413e-05
lnc-KIAA0040-4	-1.89895	Down	hsa-miR-3692-3p	1.06787	Up	-0.936643	7.22445e-06
lnc-TM6SF1-3	1.02694	Up	hsa-miR-542-3p	1.33747	Up	0.86014	0.000597084
lnc-NMT2-2	-1.11469	Down	hsa-miR-3692-3p	1.06787	Up	-0.832168	0.00144087
lnc-NMT2-2	-1.11469	Down	hsa-miR-150-5p	-1.36803	Down	0.846154	0.00096954
lnc-KCNG3-2	-1.12213	Down	hsa-miR-2115-3p	1.28824	Up	-0.874126	0.000308861
LINC01522	-3.59203	Down	hsa-miR-145-3p	1.60411	Up	-0.855634	0.000385575
LINC01522	-3.59203	Down	hsa-miR-2115-5p	1.34776	Up	-0.906392	4.8286e-05
LINC01522	-3.59203	Down	hsa-miR-4690-3p	1.03817	Up	-0.833881	0.000748445
LINC01522	-3.59203	Down	hsa-miR-4728-3p	-1.44981	Down	0.812127	0.00133201
lnc-EVI5-2	-1.12779	Down	hsa-miR-760	-2.86432	Down	0.803194	0.00165353
lnc-ALG14-1	2.05948	Up	hsa-miR-760	-2.86432	Down	-0.826588	0.000915842
lnc-ALG14-1	2.05948	Up	hsa-miR-548g-3p	1.85391	Up	0.825175	0.0017186
lnc-JAK3-1	1.377	Up	hsa-miR-874-3p	-1.24293	Down	-0.818182	0.0020272
lnc-SLC40A1-3	1.36858	Up	hsa-miR-4467	-1.62909	Down	-0.845091	0.000538366
lnc-OCIAD2-2	-1.34819	Down	hsa-miR-150-5p	-1.36803	Down	0.895105	5.94154e-06
lnc-UBE2N-7	-1.05436	Down	hsa-miR-3942-5p	1.7561	Up	-0.896674	7.78046e-05
lnc-NDRG1-4	1.32462	Up	hsa-miR-760	-2.86432	Down	-0.842184	0.00058779
lnc-NDRG1-4	1.32462	Up	hsa-miR-708-5p	-4.13929	Down	-0.836042	0.000703706
lnc-NLRC4-3	3.68984	Up	hsa-miR-582-5p	1.16326	Up	0.86014	0.000597084
lnc-GATA5-7	3.482	Up	hsa-miR-4690-3p	1.03817	Up	0.896939	7.68463e-05
lnc-FZD4-11	-4.88294	Down	hsa-miR-760	-2.86432	Down	0.867565	0.000255809
lnc-POLE4-15	-1.42779	Down	hsa-miR-145-3p	1.60411	Up	-0.874126	0.000308861
lnc-POLE4-15	-1.42779	Down	hsa-miR-98-3p	1.45171	Up	-0.839161	0.00119187
lnc-POLE4-15	-1.42779	Down	hsa-miR-4690-3p	1.03817	Up	-0.874126	0.000308861
lnc-POLE4-15	-1.42779	Down	hsa-miR-150-5p	-1.36803	Down	0.818182	0.0020272
lnc-POLE4-15	-1.42779	Down	hsa-miR-874-3p	-1.24293	Down	0.86014	0.000597084
lnc-POLE4-15	-1.42779	Down	hsa-miR-2115-3p	1.28824	Up	-0.881119	0.000192153
lnc-POLE4-15	-1.42779	Down	hsa-miR-199b-5p	1.16384	Up	-0.923077	0
lnc-POLE4-15	-1.42779	Down	hsa-miR-342-5p	-1.0436	Down	0.825175	0.0017186
lnc-LYZL2-8	-1.11051	Down	hsa-miR-3692-3p	1.06787	Up	-0.811189	0.00236893
lnc-HAAO-2	-3.6377	Down	hsa-miR-6766-3p	-1.36776	Down	0.812127	0.00133201
lnc-NEMP2-3	-1.09836	Down	hsa-miR-150-5p	-1.36803	Down	0.874126	0.000308861
lnc-RUBCN-9	-1.04943	Down	hsa-miR-2115-3p	1.28824	Up	-0.888112	9.16586e-05
lnc-RUBCN-9	-1.04943	Down	hsa-miR-199b-5p	1.16384	Up	-0.923077	0
lnc-RUBCN-9	-1.04943	Down	hsa-miR-342-5p	-1.0436	Down	0.804196	0.00274613
lnc-RUBCN-9	-1.04943	Down	hsa-miR-338-3p	1.29352	Up	-0.867133	0.000443302
lnc-SMIM15-2	-3.62563	Down	hsa-miR-95-3p	-1.33395	Down	0.809916	0.00140668
lnc-FTH1-4	1.23516	Up	hsa-miR-150-5p	-1.36803	Down	-0.853147	0.000771902
lnc-CHD2-23	1.5031	Up	hsa-miR-340-5p	1.22189	Up	0.846154	0.00096954
lnc-CHD2-23	1.5031	Up	hsa-miR-548g-3p	1.85391	Up	0.86014	0.000597084
lnc-CHD2-23	1.5031	Up	hsa-miR-548f-3p	1.29574	Up	0.93007	0
lnc-CHD2-23	1.5031	Up	hsa-miR-143-3p	1.25582	Up	0.825175	0.0017186
lnc-SLC22A23-11	3.9494	Up	hsa-miR-760	-2.86432	Down	-0.849013	0.000476874
lnc-CBR3-2	-2.09749	Down	hsa-miR-4690-3p	1.03817	Up	-0.811189	0.00236893
LINC01506	1.24403	Up	hsa-miR-2115-5p	1.34776	Up	0.825175	0.0017186
LINC01506	1.24403	Up	hsa-miR-199b-5p	1.16384	Up	0.867133	0.000443302
LINC01506	1.24403	Up	hsa-miR-145-3p	1.60411	Up	0.916084	0
lnc-APOL3-2	-1.54677	Down	hsa-miR-708-5p	-4.13929	Down	0.828577	0.000867564
lnc-FOXD4L1-4	-2.54757	Down	hsa-miR-4467	-1.62909	Down	0.832472	0.000778778
lnc-CLRN1-2	1.94643	Up	hsa-miR-150-5p	-1.36803	Down	-0.832168	0.00144087
lnc-STXBP4-1	-1.28796	Down	hsa-miR-122-5p	2.96973	Up	-0.811189	0.00236893
lnc-SHC3-4	-2.11509	Down	hsa-miR-150-5p	-1.36803	Down	0.887346	0.000117937
lnc-ASAP3-3	1.69611	Up	hsa-miR-143-3p	1.25582	Up	0.811189	0.00236893
lnc-FAM71D-1	-1.24568	Down	hsa-miR-3692-3p	1.06787	Up	-0.86014	0.000597084
HCG14	1.89517	Up	hsa-miR-1270	-1.10587	Down	-0.909091	0
HCG14	1.89517	Up	hsa-miR-199b-5p	1.16384	Up	0.895105	5.94154e-06
HCG14	1.89517	Up	hsa-miR-98-3p	1.45171	Up	0.839161	0.00119187
lnc-FAM126B-1	1.31505	Up	hsa-miR-145-3p	1.60411	Up	0.909091	0
lnc-FAM126B-1	1.31505	Up	hsa-miR-2115-3p	1.28824	Up	0.874126	0.000308861
lnc-FAM126B-1	1.31505	Up	hsa-miR-4690-3p	1.03817	Up	0.818182	0.0020272
lnc-FAM126B-1	1.31505	Up	hsa-miR-3692-3p	1.06787	Up	0.818182	0.0020272
lnc-PHF12-1	1.54893	Up	hsa-miR-199b-5p	1.16384	Up	0.804196	0.00274613
lnc-SIPA1L2-12	-1.39666	Down	hsa-miR-3692-3p	1.06787	Up	-0.881119	0.000192153
lnc-SIPA1L2-12	-1.39666	Down	hsa-miR-2115-3p	1.28824	Up	-0.853147	0.000771902
lnc-NANOS3-2	1.6171	Up	hsa-miR-582-5p	1.16326	Up	0.853147	0.000771902
lnc-RBBP7-1	1.54872	Up	hsa-miR-338-3p	1.29352	Up	0.825175	0.0017186
LINC01036	1.31509	Up	hsa-miR-708-5p	-4.13929	Down	-0.839774	0.000631345
LINC01036	1.31509	Up	hsa-miR-760	-2.86432	Down	-0.826588	0.000915842
lnc-ZFP36L1-10	1.37916	Up	hsa-miR-1278	1.20802	Up	0.811189	0.00236893
lnc-ZFP36L1-10	1.37916	Up	hsa-miR-145-3p	1.60411	Up	0.853147	0.000771902
lnc-ZFP36L1-10	1.37916	Up	hsa-miR-2115-5p	1.34776	Up	0.867133	0.000443302
lnc-ZFP36L1-10	1.37916	Up	hsa-miR-1270	-1.10587	Down	-0.825175	0.0017186
lnc-CRISPLD1-1	-3.48066	Down	hsa-miR-548g-3p	1.85391	Up	-0.828577	0.000867564
lnc-RAP2B-5	-2.09425	Down	hsa-miR-3942-5p	1.7561	Up	-0.830124	0.000831418
lnc-RAP2B-5	-2.09425	Down	hsa-miR-3692-3p	1.06787	Up	-0.804196	0.00274613
lnc-NTSR2-9	-1.25382	Down	hsa-miR-199b-5p	1.16384	Up	-0.832168	0.00144087
lnc-NTSR2-9	-1.25382	Down	hsa-miR-342-5p	-1.0436	Down	0.853147	0.000771902
lnc-NTSR2-9	-1.25382	Down	hsa-miR-1299	1.76022	Up	-0.867133	0.000443302
lnc-IGHMBP2-1	-1.14059	Down	hsa-miR-342-5p	-1.0436	Down	0.923077	0
lnc-FOXO6-6	-1.39435	Down	hsa-miR-760	-2.86432	Down	0.85778	0.000359119
lnc-HIST2H4B-1	1.12894	Up	hsa-miR-1270	-1.10587	Down	-0.825175	0.0017186
lnc-ZFHX4-9	-1.06532	Down	hsa-miR-150-5p	-1.36803	Down	0.895105	5.94154e-06
LINC01531	1.02846	Up	hsa-miR-150-5p	-1.36803	Down	-0.86014	0.000597084
lnc-CCDC14-1	-1.15316	Down	hsa-miR-3942-5p	1.7561	Up	-0.872155	0.000216175
lnc-CCDC14-1	-1.15316	Down	hsa-miR-708-5p	-4.13929	Down	0.806183	0.00153995
lnc-SNX11-2	-1.33198	Down	hsa-miR-2115-5p	1.34776	Up	-0.804196	0.00274613
lnc-TREM1-3	1.05858	Up	hsa-miR-150-5p	-1.36803	Down	-0.874126	0.000308861
LINC00861	-1.2903	Down	hsa-miR-150-5p	-1.36803	Down	0.916084	0
lnc-CNDP1-9	-1.3422	Down	hsa-miR-2115-3p	1.28824	Up	-0.818182	0.0020272
lnc-CNDP1-9	-1.3422	Down	hsa-miR-4690-3p	1.03817	Up	-0.853147	0.000771902
lnc-MAP3K5-3	1.42977	Up	hsa-miR-2115-3p	1.28824	Up	0.825175	0.0017186
lnc-MAP3K5-3	1.42977	Up	hsa-miR-199b-5p	1.16384	Up	0.839161	0.00119187
lnc-MAP3K5-3	1.42977	Up	hsa-miR-342-5p	-1.0436	Down	-0.86014	0.000597084
lnc-AUNIP-6	-1.1664	Down	hsa-miR-150-5p	-1.36803	Down	0.867133	0.000443302
lnc-STARD8-3	-3.908	Down	hsa-miR-199b-5p	1.16384	Up	-0.818182	0.0020272
lnc-RBBP7-2	1.47273	Up	hsa-miR-4728-3p	-1.44981	Down	-0.811189	0.00236893
TGFA-IT1	1.06716	Up	hsa-miR-338-3p	1.29352	Up	0.874126	0.000308861
lnc-PRCD-5	1.04463	Up	hsa-miR-760	-2.86432	Down	-0.865578	0.000274627
lnc-GCDH-3	3.09635	Up	hsa-miR-342-5p	-1.0436	Down	-0.846154	0.00096954
lnc-ABCC5-3	-1.39886	Down	hsa-miR-3692-3p	1.06787	Up	-0.86014	0.000597084
lnc-ABCC5-3	-1.39886	Down	hsa-miR-582-5p	1.16326	Up	-0.846154	0.00096954
lnc-PRSS3-2	-1.4723	Down	hsa-miR-708-5p	-4.13929	Down	0.821113	0.00105943
lnc-PRSS3-2	-1.4723	Down	hsa-miR-1246	1.9128	Up	-0.802837	0.00166751
lnc-THUMPD1-2	-1.05095	Down	hsa-miR-1270	-1.10587	Down	0.874126	0.000308861
lnc-ZNF658-1	3.61561	Up	hsa-miR-340-5p	1.22189	Up	0.841132	0.000606506
lnc-ALDH3B1-2	-1.04219	Down	hsa-miR-342-5p	-1.0436	Down	0.832168	0.00144087
lnc-FOS-1	1.36579	Up	hsa-miR-760	-2.86432	Down	-0.85778	0.000359119
lnc-FOS-1	1.36579	Up	hsa-miR-199b-5p	1.16384	Up	0.846154	0.00096954
lnc-FOS-1	1.36579	Up	hsa-miR-4690-3p	1.03817	Up	0.804196	0.00274613
lnc-FOS-1	1.36579	Up	hsa-miR-6766-3p	-1.36776	Down	-0.818182	0.0020272
lnc-IL15-1	-1.42725	Down	hsa-miR-150-5p	-1.36803	Down	0.846154	0.00096954
lnc-RNF141-1	1.13613	Up	hsa-miR-3692-3p	1.06787	Up	0.811189	0.00236893
lnc-TBX1-3	-1.08729	Down	hsa-miR-145-3p	1.60411	Up	-0.86014	0.000597084
lnc-TBX1-3	-1.08729	Down	hsa-miR-2115-5p	1.34776	Up	-0.846154	0.00096954
lnc-TTC12-2	-1.98935	Down	hsa-miR-708-5p	-4.13929	Down	0.81738	0.00116684
lnc-TEFM-8	1.03869	Up	hsa-miR-6793-3p	-1.32429	Down	-0.811189	0.00236893
lnc-TEFM-8	1.03869	Up	hsa-miR-4728-3p	-1.44981	Down	-0.825175	0.0017186
lnc-LONP2-5	1.38269	Up	hsa-miR-342-5p	-1.0436	Down	-0.923077	0
LINC01852	1.25707	Up	hsa-miR-618	1.54662	Up	0.853147	0.000771902
LINC01852	1.25707	Up	hsa-miR-3692-3p	1.06787	Up	0.846154	0.00096954
lnc-CA12-3	2.08846	Up	hsa-miR-1270	-1.10587	Down	-0.909091	0
MIR181A2HG	-1.07652	Down	hsa-miR-3692-3p	1.06787	Up	-0.895105	5.94154e-06
MIR181A2HG	-1.07652	Down	hsa-miR-1270	-1.10587	Down	0.944056	0
MIR181A2HG	-1.07652	Down	hsa-miR-2115-3p	1.28824	Up	-0.874126	0.000308861
lnc-CALCRL-2	2.1756	Up	hsa-miR-6793-3p	-1.32429	Down	-0.818182	0.0020272
lnc-CALCRL-2	2.1756	Up	hsa-miR-2115-3p	1.28824	Up	0.804196	0.00274613
lnc-CALCRL-2	2.1756	Up	hsa-miR-3692-3p	1.06787	Up	0.804196	0.00274613
lnc-GDE1-1	1.28653	Up	hsa-miR-95-3p	-1.33395	Down	-0.811189	0.00236893
lnc-AATK-2	1.19845	Up	hsa-miR-618	1.54662	Up	0.867133	0.000443302
lnc-CLEC3A-2	-1.68031	Down	hsa-miR-3692-3p	1.06787	Up	-0.888112	9.16586e-05
lnc-LRP5L-9	-1.69956	Down	hsa-miR-150-5p	-1.36803	Down	0.858145	0.000354759
lnc-ESS2-5	1.07086	Up	hsa-miR-3692-3p	1.06787	Up	0.825175	0.0017186
lnc-CRLF3-5	-1.03618	Down	hsa-miR-6793-3p	-1.32429	Down	0.853147	0.000771902
lnc-ZNF362-2	1.70029	Up	hsa-miR-760	-2.86432	Down	-0.888972	0.00010998
lnc-ZNF362-2	1.70029	Up	hsa-miR-6766-3p	-1.36776	Down	-0.853147	0.000771902
lnc-PROC-1	1.20444	Up	hsa-miR-145-3p	1.60411	Up	0.846154	0.00096954
lnc-PROC-1	1.20444	Up	hsa-miR-98-3p	1.45171	Up	0.818182	0.0020272
lnc-PROC-1	1.20444	Up	hsa-miR-2115-5p	1.34776	Up	0.902098	0
lnc-PROC-1	1.20444	Up	hsa-miR-2115-3p	1.28824	Up	0.888112	9.16586e-05
lnc-PROC-1	1.20444	Up	hsa-miR-199b-5p	1.16384	Up	0.832168	0.00144087
lnc-PROC-1	1.20444	Up	hsa-miR-3692-3p	1.06787	Up	0.839161	0.00119187
lnc-FSIP2-4	-1.52768	Down	hsa-miR-618	1.54662	Up	-0.839161	0.00119187
lnc-FSIP2-4	-1.52768	Down	hsa-miR-6766-3p	-1.36776	Down	0.86014	0.000597084
lnc-FSIP2-4	-1.52768	Down	hsa-miR-1270	-1.10587	Down	0.853147	0.000771902
LINC00996	-1.12403	Down	hsa-miR-548g-3p	1.85391	Up	-0.916084	0
lnc-SOD1-3	-4.06387	Down	hsa-miR-874-3p	-1.24293	Down	0.82663	0.000914801
lnc-SOD1-3	-4.06387	Down	hsa-miR-342-5p	-1.0436	Down	0.841132	0.000606506
lnc-IFNG-5	-1.28333	Down	hsa-miR-199b-5p	1.16384	Up	-0.811189	0.00236893
lnc-IFNG-5	-1.28333	Down	hsa-miR-3692-3p	1.06787	Up	-0.832168	0.00144087
lnc-LINGO4-1	-1.33066	Down	hsa-miR-2115-3p	1.28824	Up	-0.811189	0.00236893
lnc-LINGO4-1	-1.33066	Down	hsa-miR-618	1.54662	Up	-0.895105	5.94154e-06
PPP4R1-AS1	1.36981	Up	hsa-miR-1270	-1.10587	Down	-0.839161	0.00119187
PPP4R1-AS1	1.36981	Up	hsa-miR-199b-5p	1.16384	Up	0.825175	0.0017186
PPP4R1-AS1	1.36981	Up	hsa-miR-145-3p	1.60411	Up	0.867133	0.000443302
LINC01991	3.80008	Up	hsa-miR-874-3p	-1.24293	Down	-0.823119	0.00100495
LINC01991	3.80008	Up	hsa-miR-150-5p	-1.36803	Down	-0.91769	2.58817e-05
lnc-FRAT1-4	1.6115	Up	hsa-miR-760	-2.86432	Down	-0.865578	0.000274627
BLACAT1	-1.5116	Down	hsa-miR-338-3p	1.29352	Up	-0.944056	0
BLACAT1	-1.5116	Down	hsa-miR-874-3p	-1.24293	Down	0.811189	0.00236893
lnc-AMPH-10	-1.25082	Down	hsa-miR-342-5p	-1.0436	Down	0.825175	0.0017186
lnc-FFAR2-2	1.42776	Up	hsa-miR-6766-3p	-1.36776	Down	-0.86014	0.000597084
lnc-FFAR2-2	1.42776	Up	hsa-miR-3692-3p	1.06787	Up	0.825175	0.0017186
lnc-RNF149-4	1.19013	Up	hsa-miR-2115-3p	1.28824	Up	0.958042	0
lnc-RNF149-4	1.19013	Up	hsa-miR-98-3p	1.45171	Up	0.937063	0
lnc-SETD7-6	1.20403	Up	hsa-miR-143-3p	1.25582	Up	0.86014	0.000597084
lnc-WISP1-9	1.28657	Up	hsa-miR-708-5p	-4.13929	Down	-0.854704	0.000397509
lnc-DOCK2-2	-1.54815	Down	hsa-miR-145-3p	1.60411	Up	-0.811189	0.00236893
lnc-TMC7-2	1.02892	Up	hsa-miR-199b-5p	1.16384	Up	0.825175	0.0017186
lnc-FBLN7-4	-1.26213	Down	hsa-miR-582-3p	1.47778	Up	-0.881119	0.000192153
lnc-NUDT16-2	1.70856	Up	hsa-miR-2115-5p	1.34776	Up	0.888112	9.16586e-05
MESTIT1	-1.34883	Down	hsa-miR-150-5p	-1.36803	Down	0.853147	0.000771902
lnc-GEMIN5-1	1.07578	Up	hsa-miR-548g-3p	1.85391	Up	0.839161	0.00119187
lnc-TSN-14	-2.07553	Down	hsa-miR-4690-3p	1.03817	Up	-0.874126	0.000308861
lnc-PLPP2-2	1.18866	Up	hsa-miR-199b-5p	1.16384	Up	0.86014	0.000597084
lnc-LHFPL1-3	-2.77059	Down	hsa-miR-874-3p	-1.24293	Down	0.804876	0.00158885
lnc-SELENOF-15	2.80975	Up	hsa-miR-874-3p	-1.24293	Down	-0.818182	0.0020272
lnc-SELENOF-15	2.80975	Up	hsa-miR-1278	1.20802	Up	0.846154	0.00096954
lnc-MOCS1-6	2.84883	Up	hsa-miR-618	1.54662	Up	0.867133	0.000443302
lnc-MOCS1-6	2.84883	Up	hsa-miR-2115-5p	1.34776	Up	0.832168	0.00144087
lnc-MOCS1-6	2.84883	Up	hsa-miR-3692-3p	1.06787	Up	0.86014	0.000597084
lnc-ZNF568-2	-2.19225	Down	hsa-miR-874-3p	-1.24293	Down	0.901431	6.19784e-05
lnc-LRP5L-2	-1.37935	Down	hsa-miR-3942-5p	1.7561	Up	-0.809108	0.00143474
lnc-LRP5L-2	-1.37935	Down	hsa-miR-760	-2.86432	Down	0.803194	0.00165353
lnc-ZNF25-4	-2.33927	Down	hsa-miR-2115-3p	1.28824	Up	-0.93007	0
lnc-ZNF25-4	-2.33927	Down	hsa-miR-199b-5p	1.16384	Up	-0.895105	5.94154e-06
lnc-NCOA6-3	-1.20492	Down	hsa-miR-1270	-1.10587	Down	0.909091	0
lnc-SRGAP3-3	-1.10818	Down	hsa-miR-582-3p	1.47778	Up	-0.881119	0.000192153
lnc-SRGAP3-3	-1.10818	Down	hsa-miR-199b-5p	1.16384	Up	-0.86014	0.000597084
lnc-SLC25A37-1	1.12335	Up	hsa-miR-2115-3p	1.28824	Up	0.825175	0.0017186
lnc-SLC25A37-1	1.12335	Up	hsa-miR-3692-3p	1.06787	Up	0.839161	0.00119187
lnc-DPH3-3	-1.151	Down	hsa-miR-1270	-1.10587	Down	0.867133	0.000443302
lnc-DPH3-3	-1.151	Down	hsa-miR-199b-5p	1.16384	Up	-0.818182	0.0020272
LINC01355	-1.29798	Down	hsa-miR-150-5p	-1.36803	Down	0.804196	0.00274613
lnc-TACR2-9	1.48644	Up	hsa-miR-199b-5p	1.16384	Up	0.86014	0.000597084
lnc-TACR2-9	1.48644	Up	hsa-miR-145-3p	1.60411	Up	0.818182	0.0020272
lnc-SLC29A4-5	1.21192	Up	hsa-miR-338-3p	1.29352	Up	0.811189	0.00236893
lnc-SLC29A4-5	1.21192	Up	hsa-miR-342-5p	-1.0436	Down	-0.86014	0.000597084
lnc-KLF5-12	-1.04815	Down	hsa-miR-338-3p	1.29352	Up	-0.804196	0.00274613
lnc-MYBBP1A-2	-1.15204	Down	hsa-miR-2115-3p	1.28824	Up	-0.811189	0.00236893
lnc-FAM207A-12	1.45967	Up	hsa-miR-2115-5p	1.34776	Up	0.825175	0.0017186
lnc-FAM207A-12	1.45967	Up	hsa-miR-2115-3p	1.28824	Up	0.818182	0.0020272
lnc-RSBN1-5	1.39642	Up	hsa-miR-3692-3p	1.06787	Up	0.804196	0.00274613
lnc-UGP2-2	-3.1716	Down	hsa-miR-95-3p	-1.33395	Down	0.858436	0.000351313
lnc-UGP2-2	-3.1716	Down	hsa-miR-150-5p	-1.36803	Down	0.847239	0.000503977
lnc-LMNTD1-1	1.92646	Up	hsa-miR-199b-5p	1.16384	Up	0.86014	0.000597084
lnc-LMNTD1-1	1.92646	Up	hsa-miR-6766-3p	-1.36776	Down	-0.804196	0.00274613
lnc-LMNTD1-1	1.92646	Up	hsa-miR-3692-3p	1.06787	Up	0.846154	0.00096954
lnc-LMNTD1-1	1.92646	Up	hsa-miR-150-5p	-1.36803	Down	-0.832168	0.00144087
lnc-ZNF705E-2	-1.28965	Down	hsa-miR-342-5p	-1.0436	Down	0.825175	0.0017186
lnc-KIAA1147-1	-1.13681	Down	hsa-miR-4728-3p	-1.44981	Down	0.811189	0.00236893
lnc-PDLIM3-6	-2.95169	Down	hsa-miR-708-5p	-4.13929	Down	0.803858	0.00162777
lnc-TRIB1-1	-5.67003	Down	hsa-miR-3692-3p	1.06787	Up	-0.899492	6.80903e-05
lnc-TRIB1-1	-5.67003	Down	hsa-miR-2115-3p	1.28824	Up	-0.869633	0.000237308
lnc-ETV6-5	-1.9533	Down	hsa-miR-145-3p	1.60411	Up	-0.839161	0.00119187
lnc-ETV6-5	-1.9533	Down	hsa-miR-618	1.54662	Up	-0.853147	0.000771902
lnc-ETV6-5	-1.9533	Down	hsa-miR-1270	-1.10587	Down	0.923077	0
lnc-FAM105A-3	2.88625	Up	hsa-miR-4690-3p	1.03817	Up	0.867133	0.000443302
lnc-ZNF792-4	-1.26913	Down	hsa-miR-199b-5p	1.16384	Up	-0.867133	0.000443302
lnc-ZNF792-4	-1.26913	Down	hsa-miR-1299	1.76022	Up	-0.804196	0.00274613
lnc-LEPR-1	1.55963	Up	hsa-miR-582-3p	1.47778	Up	0.811189	0.00236893
lnc-CCT2-2	2.42293	Up	hsa-miR-548j-3p	1.74705	Up	0.804196	0.00274613
lnc-ST8SIA1-3	-1.52161	Down	hsa-miR-342-5p	-1.0436	Down	0.846154	0.00096954
lnc-ST8SIA1-3	-1.52161	Down	hsa-miR-4728-3p	-1.44981	Down	0.909091	0
lnc-ERCC4-3	-1.27111	Down	hsa-miR-150-5p	-1.36803	Down	0.874126	0.000308861
LINC00937	1.66481	Up	hsa-miR-2115-5p	1.34776	Up	0.804196	0.00274613
lnc-WDR26-1	-2.33341	Down	hsa-miR-874-3p	-1.24293	Down	0.811189	0.00236893
lnc-WDR26-1	-2.33341	Down	hsa-miR-199b-5p	1.16384	Up	-0.811189	0.00236893
lnc-WDR26-1	-2.33341	Down	hsa-miR-708-5p	-4.13929	Down	0.813648	0.00128246
lnc-WDR26-1	-2.33341	Down	hsa-miR-150-5p	-1.36803	Down	0.825175	0.0017186
lnc-WDR26-1	-2.33341	Down	hsa-miR-338-3p	1.29352	Up	-0.811189	0.00236893
lnc-LYZL1-11	1.08981	Up	hsa-miR-150-5p	-1.36803	Down	-0.881119	0.000192153
POT1-AS1	-1.22951	Down	hsa-miR-150-5p	-1.36803	Down	0.811189	0.00236893
lnc-ABLIM1-2	-1.25902	Down	hsa-miR-199b-5p	1.16384	Up	-0.867133	0.000443302
lnc-PADI6-3	-2.02362	Down	hsa-miR-4728-3p	-1.44981	Down	0.844134	0.000554262
LINC00342	-1.14129	Down	hsa-miR-145-3p	1.60411	Up	-0.811189	0.00236893
LINC00342	-1.14129	Down	hsa-miR-1270	-1.10587	Down	0.874126	0.000308861
LINC00342	-1.14129	Down	hsa-miR-2115-5p	1.34776	Up	-0.888112	9.16586e-05
lnc-FAM86B2-2	-1.48387	Down	hsa-miR-3692-3p	1.06787	Up	-0.846154	0.00096954
lnc-TMPRSS2-83	-1.45045	Down	hsa-miR-145-3p	1.60411	Up	-0.811189	0.00236893
lnc-TMPRSS2-83	-1.45045	Down	hsa-miR-1270	-1.10587	Down	0.853147	0.000771902
lnc-TMPRSS2-83	-1.45045	Down	hsa-miR-2115-5p	1.34776	Up	-0.895105	5.94154e-06
CYP1B1-AS1	1.59213	Up	hsa-miR-145-3p	1.60411	Up	0.832168	0.00144087
CYP1B1-AS1	1.59213	Up	hsa-miR-199b-5p	1.16384	Up	0.895105	5.94154e-06
CYP1B1-AS1	1.59213	Up	hsa-miR-342-5p	-1.0436	Down	-0.832168	0.00144087
CYP1B1-AS1	1.59213	Up	hsa-miR-98-3p	1.45171	Up	0.825175	0.0017186
CYP1B1-AS1	1.59213	Up	hsa-miR-1270	-1.10587	Down	-0.832168	0.00144087
CYP1B1-AS1	1.59213	Up	hsa-miR-3692-3p	1.06787	Up	0.839161	0.00119187
LINC02021	-1.13593	Down	hsa-miR-150-5p	-1.36803	Down	0.86014	0.000597084
lnc-SRP54-2	1.23288	Up	hsa-miR-2115-5p	1.34776	Up	0.902098	0
LINC02009	2.61916	Up	hsa-miR-3692-3p	1.06787	Up	0.86014	0.000597084
lnc-C1QL4-1	1.38032	Up	hsa-miR-760	-2.86432	Down	-0.834386	0.000737803
lnc-C1QL4-1	1.38032	Up	hsa-miR-150-5p	-1.36803	Down	-0.846154	0.00096954
lnc-CCDC68-1	-2.28384	Down	hsa-miR-708-5p	-4.13929	Down	0.915642	2.91625e-05
lnc-UGT2B11-1	-3.79903	Down	hsa-miR-3692-3p	1.06787	Up	-0.902098	0
lnc-UGT2B11-1	-3.79903	Down	hsa-miR-2115-3p	1.28824	Up	-0.804196	0.00274613
lnc-ASAP2-5	1.57378	Up	hsa-miR-1278	1.20802	Up	0.818182	0.0020272
lnc-TLE3-16	1.21812	Up	hsa-miR-4690-3p	1.03817	Up	0.874126	0.000308861
lnc-TLE3-16	1.21812	Up	hsa-miR-145-3p	1.60411	Up	0.86014	0.000597084
WDFY3-AS2	1.33092	Up	hsa-miR-618	1.54662	Up	0.916084	0
lnc-COL4A2-3	1.9497	Up	hsa-miR-2115-5p	1.34776	Up	0.895105	5.94154e-06
lnc-SERPINH1-3	-1.34413	Down	hsa-miR-6766-3p	-1.36776	Down	0.853147	0.000771902
lnc-SERPINH1-3	-1.34413	Down	hsa-miR-150-5p	-1.36803	Down	0.902098	0
lnc-HPDL-1	-1.97676	Down	hsa-miR-708-5p	-4.13929	Down	0.81564	0.00121972
lnc-TMC7-5	6.17415	Up	hsa-miR-1246	1.9128	Up	0.812833	0.00130883
lnc-DYSF-12	-5.03436	Down	hsa-miR-145-3p	1.60411	Up	-0.879143	0.000165221
lnc-DYSF-12	-5.03436	Down	hsa-miR-3692-3p	1.06787	Up	-0.872024	0.000217238
lnc-DYSF-12	-5.03436	Down	hsa-miR-2115-5p	1.34776	Up	-0.839991	0.000627337
lnc-SIDT1-2	-1.8253	Down	hsa-miR-150-5p	-1.36803	Down	0.811189	0.00236893
lnc-MKI67-5	-2.28647	Down	hsa-miR-3692-3p	1.06787	Up	-0.845091	0.000538366
lnc-FCGR3A-5	1.24001	Up	hsa-miR-4728-3p	-1.44981	Down	-0.895105	5.94154e-06
LINC01422	-1.02059	Down	hsa-miR-145-3p	1.60411	Up	-0.818182	0.0020272
LINC01422	-1.02059	Down	hsa-miR-1270	-1.10587	Down	0.839161	0.00119187
lnc-KLF17-1	1.04584	Up	hsa-miR-708-5p	-4.13929	Down	-0.81738	0.00116684
lnc-KLF17-1	1.04584	Up	hsa-miR-6766-3p	-1.36776	Down	-0.811189	0.00236893
lnc-KLF17-1	1.04584	Up	hsa-miR-95-3p	-1.33395	Down	-0.867133	0.000443302
lnc-KLF17-1	1.04584	Up	hsa-miR-150-5p	-1.36803	Down	-0.818182	0.0020272
lnc-KLF17-1	1.04584	Up	hsa-miR-760	-2.86432	Down	-0.826588	0.000915842
lnc-CECR2-1	1.04629	Up	hsa-miR-3942-5p	1.7561	Up	0.819616	0.00110155
lnc-KRT8-3	1.43339	Up	hsa-miR-2115-5p	1.34776	Up	0.825175	0.0017186
lnc-GPX3-2	-1.03703	Down	hsa-miR-582-3p	1.47778	Up	-0.888112	9.16586e-05
lnc-GPX3-2	-1.03703	Down	hsa-miR-2115-3p	1.28824	Up	-0.86014	0.000597084
lnc-GPX3-2	-1.03703	Down	hsa-miR-199b-5p	1.16384	Up	-0.804196	0.00274613
lnc-TLNRD1-2	-1.87014	Down	hsa-miR-3692-3p	1.06787	Up	-0.826621	0.000915011
lnc-ADD2-2	1.28233	Up	hsa-miR-338-3p	1.29352	Up	0.818182	0.0020272
lnc-ARHGAP10-5	-1.37886	Down	hsa-miR-582-3p	1.47778	Up	-0.818182	0.0020272
lnc-ARHGAP10-5	-1.37886	Down	hsa-miR-874-3p	-1.24293	Down	0.804196	0.00274613
lnc-ARHGAP10-5	-1.37886	Down	hsa-miR-2115-3p	1.28824	Up	-0.818182	0.0020272
lnc-ARHGAP10-5	-1.37886	Down	hsa-miR-199b-5p	1.16384	Up	-0.832168	0.00144087
lnc-ARHGAP10-5	-1.37886	Down	hsa-miR-6766-3p	-1.36776	Down	0.832168	0.00144087
lnc-ARHGAP10-5	-1.37886	Down	hsa-miR-150-5p	-1.36803	Down	0.888112	9.16586e-05
lnc-IRS2-7	2.49069	Up	hsa-miR-618	1.54662	Up	0.874126	0.000308861
lnc-OR4F15-5	-4.51221	Down	hsa-miR-760	-2.86432	Down	0.824071	0.000979857
lnc-CDHR3-3	1.87596	Up	hsa-miR-874-3p	-1.24293	Down	-0.825175	0.0017186
lnc-CDHR3-3	1.87596	Up	hsa-miR-2115-5p	1.34776	Up	0.839161	0.00119187
lnc-CDHR3-3	1.87596	Up	hsa-miR-2115-3p	1.28824	Up	0.853147	0.000771902
lnc-CDHR3-3	1.87596	Up	hsa-miR-199b-5p	1.16384	Up	0.881119	0.000192153
lnc-CDHR3-3	1.87596	Up	hsa-miR-708-5p	-4.13929	Down	-0.802451	0.00168271
lnc-LMF1-1	-2.23498	Down	hsa-miR-150-5p	-1.36803	Down	0.888112	9.16586e-05
lnc-DICER1-5	1.10494	Up	hsa-miR-2115-5p	1.34776	Up	0.867133	0.000443302
lnc-DICER1-5	1.10494	Up	hsa-miR-1270	-1.10587	Down	-0.853147	0.000771902
lnc-TCTN3-2	1.11572	Up	hsa-miR-150-5p	-1.36803	Down	-0.818182	0.0020272
lnc-PDK3-10	-1.88668	Down	hsa-miR-338-3p	1.29352	Up	-0.965035	0
ADAMTSL4-AS1	1.08133	Up	hsa-miR-2115-5p	1.34776	Up	0.825175	0.0017186
lnc-NDST2-3	-1.11951	Down	hsa-miR-150-5p	-1.36803	Down	0.937063	0
lnc-SAP30-10	1.48156	Up	hsa-miR-2115-5p	1.34776	Up	0.853147	0.000771902
lnc-DDIT3-2	1.24526	Up	hsa-miR-150-5p	-1.36803	Down	-0.811189	0.00236893
lnc-CCDC170-4	-2.17595	Down	hsa-miR-3942-5p	1.7561	Up	-0.824561	0.000967112
lnc-CCDC170-4	-2.17595	Down	hsa-miR-618	1.54662	Up	-0.823119	0.00100495
lnc-ZNF792-9	1.00033	Up	hsa-miR-150-5p	-1.36803	Down	-0.853147	0.000771902
lnc-ZNF445-14	1.19149	Up	hsa-miR-199b-5p	1.16384	Up	0.853147	0.000771902
lnc-ZNF445-14	1.19149	Up	hsa-miR-4690-3p	1.03817	Up	0.839161	0.00119187
LINC02289	1.50313	Up	hsa-miR-145-3p	1.60411	Up	0.832168	0.00144087
LINC02289	1.50313	Up	hsa-miR-618	1.54662	Up	0.825175	0.0017186
LINC02289	1.50313	Up	hsa-miR-1270	-1.10587	Down	-0.804196	0.00274613
LINC02289	1.50313	Up	hsa-miR-2115-5p	1.34776	Up	0.832168	0.00144087
LINC02289	1.50313	Up	hsa-miR-3692-3p	1.06787	Up	0.909091	0
lnc-FAM98B-2	-1.10532	Down	hsa-miR-150-5p	-1.36803	Down	0.874126	0.000308861
lnc-KANTR-23	-1.13247	Down	hsa-miR-342-5p	-1.0436	Down	0.832168	0.00144087
lnc-KANTR-23	-1.13247	Down	hsa-miR-3692-3p	1.06787	Up	-0.811189	0.00236893
lnc-PDK3-7	-2.42999	Down	hsa-miR-4728-3p	-1.44981	Down	0.805605	0.00156143
LINC00671	1.83122	Up	hsa-miR-342-5p	-1.0436	Down	-0.818182	0.0020272
LINC00671	1.83122	Up	hsa-miR-4728-3p	-1.44981	Down	-0.839161	0.00119187
lnc-KCND3-3	1.14683	Up	hsa-miR-145-3p	1.60411	Up	0.832168	0.00144087
lnc-ERICH1-20	1.68716	Up	hsa-miR-760	-2.86432	Down	-0.834386	0.000737803
lnc-ERICH1-20	1.68716	Up	hsa-miR-548g-3p	1.85391	Up	0.804196	0.00274613
lnc-ERICH1-20	1.68716	Up	hsa-miR-6766-3p	-1.36776	Down	-0.853147	0.000771902
lnc-ERICH1-20	1.68716	Up	hsa-miR-95-3p	-1.33395	Down	-0.804196	0.00274613
lnc-ERICH1-20	1.68716	Up	hsa-miR-4728-3p	-1.44981	Down	-0.818182	0.0020272
lnc-WARS2-4	-1.20957	Down	hsa-miR-338-3p	1.29352	Up	-0.825175	0.0017186
lnc-RFNG-1	1.2648	Up	hsa-miR-874-3p	-1.24293	Down	-0.818182	0.0020272
lnc-RFNG-1	1.2648	Up	hsa-miR-760	-2.86432	Down	-0.826588	0.000915842
lnc-U2SURP-3	2.8929	Up	hsa-miR-122-5p	2.96973	Up	0.836431	0.000695873
lnc-IRS2-1	2.60097	Up	hsa-miR-342-5p	-1.0436	Down	-0.811189	0.00236893
lnc-IRS2-1	2.60097	Up	hsa-miR-4728-3p	-1.44981	Down	-0.818182	0.0020272
lnc-SMOC1-1	1.82302	Up	hsa-miR-6766-3p	-1.36776	Down	-0.818182	0.0020272
lnc-CAPRIN2-2	-1.81857	Down	hsa-miR-708-5p	-4.13929	Down	0.828577	0.000867564
lnc-CAPRIN2-2	-1.81857	Down	hsa-miR-3942-5p	1.7561	Up	-0.872155	0.000216175
lnc-CAPRIN2-2	-1.81857	Down	hsa-miR-760	-2.86432	Down	0.865578	0.000274627
lnc-KCNJ2-6	2.45978	Up	hsa-miR-1278	1.20802	Up	0.819616	0.00110155
lnc-MYO10-8	3.39686	Up	hsa-miR-2115-3p	1.28824	Up	0.894388	8.64551e-05
lnc-MYO10-8	3.39686	Up	hsa-miR-338-3p	1.29352	Up	0.823964	0.000982639
lnc-KIAA2013-3	1.45386	Up	hsa-miR-3692-3p	1.06787	Up	0.811189	0.00236893
lnc-SH3GLB1-1	3.08067	Up	hsa-miR-145-3p	1.60411	Up	0.823119	0.00100495
lnc-SH3GLB1-1	3.08067	Up	hsa-miR-199b-5p	1.16384	Up	0.847637	0.000497797
MIF-AS1	-1.08798	Down	hsa-miR-874-3p	-1.24293	Down	0.825175	0.0017186
MIF-AS1	-1.08798	Down	hsa-miR-145-3p	1.60411	Up	-0.832168	0.00144087
MIF-AS1	-1.08798	Down	hsa-miR-199b-5p	1.16384	Up	-0.825175	0.0017186
MIF-AS1	-1.08798	Down	hsa-miR-4690-3p	1.03817	Up	-0.888112	9.16586e-05
lnc-UGCG-1	1.17641	Up	hsa-miR-342-5p	-1.0436	Down	-0.832168	0.00144087
lnc-UGCG-1	1.17641	Up	hsa-miR-143-3p	1.25582	Up	0.839161	0.00119187
lnc-ZNF286A-10	-1.17162	Down	hsa-miR-3692-3p	1.06787	Up	-0.804196	0.00274613
lnc-AGMAT-1	-1.21381	Down	hsa-miR-98-3p	1.45171	Up	-0.818182	0.0020272
lnc-AGMAT-1	-1.21381	Down	hsa-miR-4690-3p	1.03817	Up	-0.916084	0
lnc-SUSD4-2	1.48346	Up	hsa-miR-150-5p	-1.36803	Down	-0.923077	0
lnc-GRAPL-3	-1.90877	Down	hsa-miR-4728-3p	-1.44981	Down	0.867133	0.000443302
lnc-COPE-2	1.54207	Up	hsa-miR-98-3p	1.45171	Up	0.832168	0.00144087
lnc-TRIQK-9	4.82822	Up	hsa-miR-122-5p	2.96973	Up	0.806183	0.00153995
lnc-TLR1-1	1.20756	Up	hsa-miR-874-3p	-1.24293	Down	-0.846154	0.00096954
lnc-TLR1-1	1.20756	Up	hsa-miR-2115-3p	1.28824	Up	0.86014	0.000597084
lnc-TLR1-1	1.20756	Up	hsa-miR-338-3p	1.29352	Up	0.825175	0.0017186
lnc-OGFOD3-4	1.01747	Up	hsa-miR-1270	-1.10587	Down	-0.832168	0.00144087
lnc-LPA-6	-1.23087	Down	hsa-miR-342-5p	-1.0436	Down	0.86014	0.000597084
lnc-LPA-6	-1.23087	Down	hsa-miR-618	1.54662	Up	-0.881119	0.000192153
lnc-LPA-6	-1.23087	Down	hsa-miR-3692-3p	1.06787	Up	-0.853147	0.000771902
lnc-NOL6-6	1.29629	Up	hsa-miR-708-5p	-4.13929	Down	-0.828577	0.000867564
lnc-NOL6-6	1.29629	Up	hsa-miR-3692-3p	1.06787	Up	0.825175	0.0017186
lnc-PAPSS1-2	1.23437	Up	hsa-miR-2115-5p	1.34776	Up	0.839161	0.00119187
lnc-PAPSS1-2	1.23437	Up	hsa-miR-1270	-1.10587	Down	-0.923077	0
lnc-PAPSS1-2	1.23437	Up	hsa-miR-2115-3p	1.28824	Up	0.867133	0.000443302
lnc-PAPSS1-2	1.23437	Up	hsa-miR-98-3p	1.45171	Up	0.804196	0.00274613
lnc-NMT2-1	-3.15354	Down	hsa-miR-760	-2.86432	Down	0.832395	0.000780466
lnc-LEF1-1	-1.1415	Down	hsa-miR-150-5p	-1.36803	Down	0.888112	9.16586e-05
lnc-SPP2-7	-1.0052	Down	hsa-miR-342-5p	-1.0436	Down	0.846154	0.00096954
lnc-PELI1-3	1.52371	Up	hsa-miR-708-5p	-4.13929	Down	-0.869633	0.000237308
lnc-NAMPT-3	1.90824	Up	hsa-miR-2115-3p	1.28824	Up	0.839161	0.00119187
lnc-NUMB-1	1.39167	Up	hsa-miR-342-5p	-1.0436	Down	-0.804196	0.00274613
lnc-NUMB-1	1.39167	Up	hsa-miR-150-5p	-1.36803	Down	-0.811189	0.00236893
LINC02218	1.49424	Up	hsa-miR-338-3p	1.29352	Up	0.804196	0.00274613
lnc-APOL1-5	-3.32609	Down	hsa-miR-150-5p	-1.36803	Down	0.806183	0.00153995
ACTA2-AS1	-1.08524	Down	hsa-miR-150-5p	-1.36803	Down	0.811189	0.00236893
lnc-FPGT-7	-5.52405	Down	hsa-miR-874-3p	-1.24293	Down	0.832092	0.000787114
lnc-TAL1-2	3.55945	Up	hsa-miR-760	-2.86432	Down	-0.888972	0.00010998
lnc-SLC39A10-2	-2.18293	Down	hsa-miR-150-5p	-1.36803	Down	0.802837	0.00166751
lnc-PPP1R9B-3	-2.18652	Down	hsa-miR-3692-3p	1.06787	Up	-0.911176	3.74536e-05
lnc-CCT7-58	-1.92712	Down	hsa-miR-2115-3p	1.28824	Up	-0.853147	0.000771902
lnc-GPCPD1-8	1.07266	Up	hsa-miR-145-3p	1.60411	Up	0.902098	0
lnc-GPCPD1-8	1.07266	Up	hsa-miR-1270	-1.10587	Down	-0.832168	0.00144087
lnc-GPCPD1-8	1.07266	Up	hsa-miR-2115-5p	1.34776	Up	0.902098	0
lnc-GPCPD1-8	1.07266	Up	hsa-miR-2115-3p	1.28824	Up	0.846154	0.00096954
lnc-GPCPD1-8	1.07266	Up	hsa-miR-199b-5p	1.16384	Up	0.804196	0.00274613
lnc-GPCPD1-8	1.07266	Up	hsa-miR-3692-3p	1.06787	Up	0.86014	0.000597084
lnc-OR2D2-3	-5.50033	Down	hsa-miR-582-3p	1.47778	Up	-0.826588	0.000915842
lnc-OR2D2-3	-5.50033	Down	hsa-miR-2115-5p	1.34776	Up	-0.81879	0.00112535
lnc-OR2D2-3	-5.50033	Down	hsa-miR-2115-3p	1.28824	Up	-0.888972	0.00010998
lnc-OR2D2-3	-5.50033	Down	hsa-miR-98-3p	1.45171	Up	-0.810992	0.00136996
lnc-OR2D2-3	-5.50033	Down	hsa-miR-1270	-1.10587	Down	0.834386	0.000737803
lnc-ELF2-4	1.03077	Up	hsa-miR-3692-3p	1.06787	Up	0.818182	0.0020272
lnc-ZFAT-1	-1.20182	Down	hsa-miR-3942-5p	1.7561	Up	-0.914187	3.16859e-05
lnc-TSFM-2	1.08525	Up	hsa-miR-338-3p	1.29352	Up	0.825175	0.0017186
lnc-FKBP5-1	2.93647	Up	hsa-miR-3692-3p	1.06787	Up	0.811189	0.00236893
lnc-LEF1-4	-1.48152	Down	hsa-miR-6766-3p	-1.36776	Down	0.867133	0.000443302
lnc-LEF1-4	-1.48152	Down	hsa-miR-342-5p	-1.0436	Down	0.839161	0.00119187
lnc-MTR-3	-1.39395	Down	hsa-miR-3692-3p	1.06787	Up	-0.853147	0.000771902
lnc-GOSR2-3	-1.06668	Down	hsa-miR-2115-3p	1.28824	Up	-0.811189	0.00236893
lnc-GOSR2-3	-1.06668	Down	hsa-miR-338-3p	1.29352	Up	-0.804196	0.00274613
lnc-RBM23-2	1.10978	Up	hsa-miR-145-3p	1.60411	Up	0.804196	0.00274613
lnc-RBM23-2	1.10978	Up	hsa-miR-2115-5p	1.34776	Up	0.804196	0.00274613
lnc-RBM23-2	1.10978	Up	hsa-miR-199b-5p	1.16384	Up	0.846154	0.00096954
lnc-RPL32-3	-1.05629	Down	hsa-miR-1270	-1.10587	Down	0.804196	0.00274613
lnc-EIF4E3-3	1.29703	Up	hsa-miR-342-5p	-1.0436	Down	-0.804196	0.00274613
lnc-FAM222B-2	2.82562	Up	hsa-miR-760	-2.86432	Down	-0.865578	0.000274627
lnc-RBM11-2	-1.06802	Down	hsa-miR-338-3p	1.29352	Up	-0.832168	0.00144087
lnc-RBM11-2	-1.06802	Down	hsa-miR-1278	1.20802	Up	-0.818182	0.0020272
lnc-RBM11-2	-1.06802	Down	hsa-miR-2115-5p	1.34776	Up	-0.839161	0.00119187
lnc-C6orf120-4	-1.07829	Down	hsa-miR-145-3p	1.60411	Up	-0.853147	0.000771902
lnc-C6orf120-4	-1.07829	Down	hsa-miR-6793-3p	-1.32429	Down	0.832168	0.00144087
lnc-CLDN34-2	1.39586	Up	hsa-miR-342-5p	-1.0436	Down	-0.811189	0.00236893
lnc-ZDBF2-1	-2.46113	Down	hsa-miR-760	-2.86432	Down	0.832429	0.000779704
lnc-ZDBF2-1	-2.46113	Down	hsa-miR-6766-3p	-1.36776	Down	0.845091	0.000538366
lnc-ZC3H12D-13	-1.24043	Down	hsa-miR-3692-3p	1.06787	Up	-0.832168	0.00144087
lnc-ZC3H12D-13	-1.24043	Down	hsa-miR-199b-5p	1.16384	Up	-0.923077	0
lnc-ZC3H12D-13	-1.24043	Down	hsa-miR-98-3p	1.45171	Up	-0.881119	0.000192153
lnc-RTP4-7	1.83976	Up	hsa-miR-874-3p	-1.24293	Down	-0.839161	0.00119187
lnc-RTP4-7	1.83976	Up	hsa-miR-199b-5p	1.16384	Up	0.846154	0.00096954
lnc-FILIP1L-7	-1.07386	Down	hsa-miR-2115-3p	1.28824	Up	-0.818182	0.0020272
lnc-FILIP1L-7	-1.07386	Down	hsa-miR-145-3p	1.60411	Up	-0.825175	0.0017186
lnc-CENPC-2	-1.20243	Down	hsa-miR-4728-3p	-1.44981	Down	0.881119	0.000192153
lnc-AQP9-6	1.00397	Up	hsa-miR-2115-3p	1.28824	Up	0.846154	0.00096954
lnc-AQP9-6	1.00397	Up	hsa-miR-4690-3p	1.03817	Up	0.839161	0.00119187
lnc-DUSP1-8	2.31991	Up	hsa-miR-2115-5p	1.34776	Up	0.923077	0
lnc-LRRC74A-5	1.51243	Up	hsa-miR-2115-5p	1.34776	Up	0.811189	0.00236893
lnc-AMPH-5	-1.34444	Down	hsa-miR-708-5p	-4.13929	Down	0.806183	0.00153995
lnc-COMMD10-6	-1.00035	Down	hsa-miR-582-3p	1.47778	Up	-0.853147	0.000771902
lnc-COMMD10-6	-1.00035	Down	hsa-miR-211-5p	-1.68731	Down	0.823119	0.00100495
lnc-C2CD6-1	-4.70759	Down	hsa-miR-760	-2.86432	Down	0.840719	0.00061399
lnc-GK3P-6	1.74801	Up	hsa-miR-708-5p	-4.13929	Down	-0.828577	0.000867564
lnc-ZCCHC2-4	1.30572	Up	hsa-miR-3692-3p	1.06787	Up	0.874126	0.000308861
lnc-ZCCHC2-4	1.30572	Up	hsa-miR-2115-5p	1.34776	Up	0.881119	0.000192153
lnc-ZCCHC2-4	1.30572	Up	hsa-miR-2115-3p	1.28824	Up	0.846154	0.00096954
lnc-RRM2B-7	-1.1486	Down	hsa-miR-3692-3p	1.06787	Up	-0.881119	0.000192153
lnc-RRM2B-7	-1.1486	Down	hsa-miR-2115-3p	1.28824	Up	-0.867133	0.000443302
lnc-PRM1-6	1.49569	Up	hsa-miR-708-5p	-4.13929	Down	-0.839774	0.000631345
lnc-ARHGAP11A-1	1.06859	Up	hsa-miR-760	-2.86432	Down	-0.888972	0.00010998
lnc-HRASLS5-1	-1.7194	Down	hsa-miR-2115-5p	1.34776	Up	-0.825175	0.0017186
lnc-MED10-21	-3.0888	Down	hsa-miR-98-3p	1.45171	Up	-0.880304	0.000157757
lnc-MUC20-2	-3.47029	Down	hsa-miR-3692-3p	1.06787	Up	-0.847109	0.000506007
lnc-DMKN-1	-3.29564	Down	hsa-miR-2115-3p	1.28824	Up	-0.818635	0.00112985
lnc-DMKN-1	-3.29564	Down	hsa-miR-3692-3p	1.06787	Up	-0.925413	1.60246e-05
lnc-DRD5-28	1.42467	Up	hsa-miR-3942-5p	1.7561	Up	0.809108	0.00143474
lnc-VSTM2B-7	3.85856	Up	hsa-miR-199b-5p	1.16384	Up	0.85778	0.000359119
lnc-VSTM2B-7	3.85856	Up	hsa-miR-338-3p	1.29352	Up	0.810992	0.00136996
UVRAG-DT	1.26238	Up	hsa-miR-760	-2.86432	Down	-0.81879	0.00112535
UVRAG-DT	1.26238	Up	hsa-miR-6766-3p	-1.36776	Down	-0.909091	0
UVRAG-DT	1.26238	Up	hsa-miR-1270	-1.10587	Down	-0.811189	0.00236893
lnc-TAF4-4	-1.12769	Down	hsa-miR-760	-2.86432	Down	0.881174	0.000152337
lnc-GAPDH-2	2.00746	Up	hsa-miR-874-3p	-1.24293	Down	-0.874126	0.000308861
lnc-FAM131B-2	1.97703	Up	hsa-miR-150-5p	-1.36803	Down	-0.832168	0.00144087
lnc-FAM131B-2	1.97703	Up	hsa-miR-199b-5p	1.16384	Up	0.86014	0.000597084
lnc-DENND3-3	1.87826	Up	hsa-miR-760	-2.86432	Down	-0.873376	0.000206495
lnc-DENND3-3	1.87826	Up	hsa-miR-708-5p	-4.13929	Down	-0.821113	0.00105943
lnc-PTK2-5	1.05784	Up	hsa-miR-6766-3p	-1.36776	Down	-0.825175	0.0017186
NCAM1-AS1	-1.38717	Down	hsa-miR-708-5p	-4.13929	Down	0.884562	0.000132601
lnc-DNAJC25-2	1.34824	Up	hsa-miR-145-3p	1.60411	Up	0.853147	0.000771902
lnc-VAMP2-3	2.34213	Up	hsa-miR-2115-5p	1.34776	Up	0.853147	0.000771902
lnc-VAMP2-3	2.34213	Up	hsa-miR-4728-3p	-1.44981	Down	-0.839161	0.00119187
lnc-PRIMPOL-6	2.04186	Up	hsa-miR-199b-5p	1.16384	Up	0.832168	0.00144087
lnc-PRIMPOL-6	2.04186	Up	hsa-miR-150-5p	-1.36803	Down	-0.832168	0.00144087
lnc-ATP6V1E2-2	1.20258	Up	hsa-miR-338-3p	1.29352	Up	0.86014	0.000597084
lnc-ATP6V1E2-2	1.20258	Up	hsa-miR-511-5p	1.76075	Up	0.804196	0.00274613
ITGB2-AS1	1.57349	Up	hsa-miR-2115-3p	1.28824	Up	0.811189	0.00236893
lnc-KIAA1551-8	1.37303	Up	hsa-miR-708-5p	-4.13929	Down	-0.869633	0.000237308
lnc-PMS1-2	1.22285	Up	hsa-miR-3942-5p	1.7561	Up	0.816113	0.00120515
lnc-PMS1-2	1.22285	Up	hsa-miR-760	-2.86432	Down	-0.865578	0.000274627
lnc-DDX27-4	1.97424	Up	hsa-miR-150-5p	-1.36803	Down	-0.832168	0.00144087
lnc-RPEL1-1	1.47198	Up	hsa-miR-6766-3p	-1.36776	Down	-0.818182	0.0020272
lnc-NDUFS6-15	-1.08525	Down	hsa-miR-582-3p	1.47778	Up	-0.839161	0.00119187
lnc-NDUFS6-15	-1.08525	Down	hsa-miR-2115-3p	1.28824	Up	-0.811189	0.00236893
lnc-CASP3-2	1.01968	Up	hsa-miR-542-3p	1.33747	Up	0.853147	0.000771902
TRHDE-AS1	1.6542	Up	hsa-miR-95-3p	-1.33395	Down	-0.909091	0
lnc-MAF-8	-1.15139	Down	hsa-miR-2115-3p	1.28824	Up	-0.832168	0.00144087
lnc-GCNT3-1	1.43069	Up	hsa-miR-145-3p	1.60411	Up	0.846154	0.00096954
lnc-GCNT3-1	1.43069	Up	hsa-miR-2115-3p	1.28824	Up	0.874126	0.000308861
lnc-GCNT3-1	1.43069	Up	hsa-miR-98-3p	1.45171	Up	0.818182	0.0020272
lnc-GCNT3-1	1.43069	Up	hsa-miR-3692-3p	1.06787	Up	0.86014	0.000597084
lnc-GCNT3-1	1.43069	Up	hsa-miR-338-3p	1.29352	Up	0.825175	0.0017186
lnc-CHD2-21	1.2051	Up	hsa-miR-1299	1.76022	Up	0.832168	0.00144087
lnc-GOLGA6L6-6	1.01969	Up	hsa-miR-760	-2.86432	Down	-0.810992	0.00136996
lnc-TRMT9B-2	-1.36345	Down	hsa-miR-6766-3p	-1.36776	Down	0.839161	0.00119187
lnc-TRMT9B-2	-1.36345	Down	hsa-miR-1270	-1.10587	Down	0.881119	0.000192153
lnc-TRMT9B-2	-1.36345	Down	hsa-miR-2115-5p	1.34776	Up	-0.867133	0.000443302
lnc-TRMT9B-2	-1.36345	Down	hsa-miR-2115-3p	1.28824	Up	-0.811189	0.00236893
lnc-LGALS12-1	-1.29994	Down	hsa-miR-3692-3p	1.06787	Up	-0.825175	0.0017186
lnc-LGALS12-1	-1.29994	Down	hsa-miR-2115-3p	1.28824	Up	-0.846154	0.00096954
lnc-MID1-1	2.00784	Up	hsa-miR-548f-3p	1.29574	Up	0.804196	0.00274613
lnc-MID1-1	2.00784	Up	hsa-miR-2115-3p	1.28824	Up	0.811189	0.00236893
lnc-MID1-1	2.00784	Up	hsa-miR-3692-3p	1.06787	Up	0.867133	0.000443302
lnc-MID1-1	2.00784	Up	hsa-miR-582-5p	1.16326	Up	0.874126	0.000308861
lnc-RPS4Y1-4	-1.76184	Down	hsa-miR-618	1.54662	Up	-0.811189	0.00236893
lnc-TNFRSF9-3	1.17391	Up	hsa-miR-3692-3p	1.06787	Up	0.909091	0
lnc-TNFRSF9-3	1.17391	Up	hsa-miR-2115-5p	1.34776	Up	0.867133	0.000443302
lnc-TNFRSF9-3	1.17391	Up	hsa-miR-199b-5p	1.16384	Up	0.804196	0.00274613
lnc-EIF4G3-3	1.47241	Up	hsa-miR-2115-5p	1.34776	Up	0.811189	0.00236893
SATB1-AS1	-1.09888	Down	hsa-miR-6766-3p	-1.36776	Down	0.846154	0.00096954
SATB1-AS1	-1.09888	Down	hsa-miR-2115-3p	1.28824	Up	-0.804196	0.00274613
SATB1-AS1	-1.09888	Down	hsa-miR-3692-3p	1.06787	Up	-0.839161	0.00119187
lnc-NR3C2-5	-1.09904	Down	hsa-miR-2115-5p	1.34776	Up	-0.811189	0.00236893
lnc-TAS2R10-1	-1.33415	Down	hsa-miR-582-3p	1.47778	Up	-0.846154	0.00096954
lnc-TAS2R10-1	-1.33415	Down	hsa-miR-2115-3p	1.28824	Up	-0.825175	0.0017186
lnc-PABPC1L-4	1.25773	Up	hsa-miR-4728-3p	-1.44981	Down	-0.832168	0.00144087
LINC01375	-2.27052	Down	hsa-miR-2115-3p	1.28824	Up	-0.831006	0.000811316
lnc-LYRM7-3	2.64827	Up	hsa-miR-3942-5p	1.7561	Up	0.816113	0.00120515
lnc-C5orf58-1	-1.04411	Down	hsa-miR-145-3p	1.60411	Up	-0.902098	0
lnc-C5orf58-1	-1.04411	Down	hsa-miR-4690-3p	1.03817	Up	-0.895105	5.94154e-06
lnc-CEP83-3	1.00851	Up	hsa-miR-150-5p	-1.36803	Down	-0.867133	0.000443302
lnc-CEP83-3	1.00851	Up	hsa-miR-199b-5p	1.16384	Up	0.811189	0.00236893
lnc-SRGN-3	1.21749	Up	hsa-miR-338-3p	1.29352	Up	0.839161	0.00119187
lnc-DYRK2-6	-1.46159	Down	hsa-miR-3942-5p	1.7561	Up	-0.886166	0.000123989
lnc-DYRK2-6	-1.46159	Down	hsa-miR-618	1.54662	Up	-0.811189	0.00236893
lnc-DYRK2-6	-1.46159	Down	hsa-miR-338-3p	1.29352	Up	-0.804196	0.00274613
lnc-TBC1D8-1	1.23503	Up	hsa-miR-2115-3p	1.28824	Up	0.846154	0.00096954
lnc-TBC1D8-1	1.23503	Up	hsa-miR-199b-5p	1.16384	Up	0.86014	0.000597084
lnc-PRPS1-3	1.52277	Up	hsa-miR-2115-5p	1.34776	Up	0.832168	0.00144087
lnc-PRPS1-3	1.52277	Up	hsa-miR-2115-3p	1.28824	Up	0.881119	0.000192153
lnc-PRPS1-3	1.52277	Up	hsa-miR-1270	-1.10587	Down	-0.86014	0.000597084
LINC01252	-1.60071	Down	hsa-miR-199b-5p	1.16384	Up	-0.839161	0.00119187
LINC01252	-1.60071	Down	hsa-miR-342-5p	-1.0436	Down	0.888112	9.16586e-05
LINC01252	-1.60071	Down	hsa-miR-618	1.54662	Up	-0.818182	0.0020272
lnc-HNRNPA0-3	-1.38174	Down	hsa-miR-874-3p	-1.24293	Down	0.923077	0
lnc-HNRNPA0-3	-1.38174	Down	hsa-miR-338-3p	1.29352	Up	-0.804196	0.00274613
lnc-TLR2-2	1.73002	Up	hsa-miR-708-5p	-4.13929	Down	-0.813648	0.00128246
lnc-OVGP1-1	-1.0888	Down	hsa-miR-199b-5p	1.16384	Up	-0.867133	0.000443302
lnc-OVGP1-1	-1.0888	Down	hsa-miR-98-3p	1.45171	Up	-0.811189	0.00236893
lnc-SCD-7	1.12528	Up	hsa-miR-3942-5p	1.7561	Up	0.837129	0.000682001
lnc-ZNF727-6	-1.29741	Down	hsa-miR-4690-3p	1.03817	Up	-0.825175	0.0017186
lnc-ZNF727-6	-1.29741	Down	hsa-miR-150-5p	-1.36803	Down	0.846154	0.00096954
lnc-ZNF727-6	-1.29741	Down	hsa-miR-874-3p	-1.24293	Down	0.923077	0
lnc-ZNF727-6	-1.29741	Down	hsa-miR-199b-5p	1.16384	Up	-0.832168	0.00144087
lnc-XRCC3-5	-1.26497	Down	hsa-miR-2115-5p	1.34776	Up	-0.839161	0.00119187
lnc-DUSP4-6	-1.50687	Down	hsa-miR-342-5p	-1.0436	Down	0.874126	0.000308861
LINC01534	-1.42712	Down	hsa-miR-145-3p	1.60411	Up	-0.818182	0.0020272
LINC01534	-1.42712	Down	hsa-miR-4690-3p	1.03817	Up	-0.867133	0.000443302
LINC01534	-1.42712	Down	hsa-miR-150-5p	-1.36803	Down	0.839161	0.00119187
LINC01534	-1.42712	Down	hsa-miR-874-3p	-1.24293	Down	0.811189	0.00236893
LINC01534	-1.42712	Down	hsa-miR-199b-5p	1.16384	Up	-0.825175	0.0017186
lnc-WDR73-5	-1.17315	Down	hsa-miR-338-3p	1.29352	Up	-0.811189	0.00236893
lnc-SUMO2-1	1.52296	Up	hsa-miR-6766-3p	-1.36776	Down	-0.818182	0.0020272
lnc-TEKT3-1	-4.16538	Down	hsa-miR-150-5p	-1.36803	Down	0.81545	0.00122559
LINC01478	-3.35043	Down	hsa-miR-708-5p	-4.13929	Down	0.886253	0.000123534
LINC01478	-3.35043	Down	hsa-miR-150-5p	-1.36803	Down	0.848383	0.000486369
