# Supplementary material for: Whole transcriptome landscape in HAPE under the stress of environment at high altitudes: new insights into the mechanisms of hypobaric hypoxia tolerance
Source: Front Immunol. 2024 Sep 12;15:1444666. doi: 10.3389/fimmu.2024.1444666 (PMC11424462; doi:10.3389/fimmu.2024.1444666)
Supplement: Supplementary file 16 [file Table12.xlsx]

## Sheet: Sheet1
Supplementary Table S12. lncRNA-mRNA co-expression
lncRNA	lncRNA_log2FoldChange	lncRNA_regulation	mRNA	mRNA_log2FoldChange	mRNA_regulation	cor	pvalue
lnc-RPL10A-1	2.11344	Up	FKBP5	1.95006	Up	0.937063	0
lnc-GLB1L-2	2.05262	Up	ABCB6	1.69689	Up	0.916084	0
lnc-GLB1L-2	2.05262	Up	ATG9A	1.67555	Up	0.958042	0
lnc-GLB1L-2	2.05262	Up	RETREG2	1.25815	Up	0.916084	0
lnc-GLB1L-2	2.05262	Up	DNAJB2	1.23518	Up	0.944056	0
lnc-GLB1L-2	2.05262	Up	CNPPD1	1.69806	Up	0.972028	0
lnc-FAM168A-2	-2.06344	Down	ARHGEF17	1.49216	Up	-0.902098	0
lnc-RBBP7-2	1.47273	Up	REPS2	1.26212	Up	0.902098	0
lnc-VAMP2-4	1.46822	Up	ALOX15B	2.43261	Up	0.853147	0.000771902
lnc-GBX2-3	-1.04403	Down	AGAP1	-1.14382	Down	0.86014	0.000597084
lnc-SLC18A1-3	1.25992	Up	CSGALNACT1	1.35557	Up	0.832168	0.00144087
lnc-SIAH2-2	3.17018	Up	SIAH2	2.31285	Up	0.902098	0
lnc-ARID3A-1	1.91087	Up	ELANE	2.92203	Up	0.818182	0.0020272
LINC02289	1.50313	Up	IRF2BPL	1.24103	Up	0.874126	0.000308861
lnc-RALGAPA1-4	1.66832	Up	NFKBIA	1.17715	Up	0.804196	0.00274613
lnc-RIPK3-2	1.98401	Up	ADCY4	1.32469	Up	0.832168	0.00144087
lnc-RBM23-4	2.78236	Up	LRP10	1.54631	Up	0.811189	0.00236893
lnc-ERG28-2	1.50262	Up	JDP2	1.50271	Up	0.916084	0
lnc-CLIC5-1	-1.3352	Down	ENPP5	-1.11648	Down	0.867133	0.000443302
lnc-PGS1-1	1.33625	Up	PGS1	1.0248	Up	0.902098	0
LINC01093	2.66933	Up	ACSL1	1.57234	Up	0.916084	0
lnc-GGH-4	1.87625	Up	ASPH	1.4177	Up	0.909091	0
lnc-STYK1-1	1.65308	Up	YBX3	1.6903	Up	0.972028	0
lnc-CA8-12	2.34431	Up	ASPH	1.4177	Up	0.825175	0.0017186
lnc-SYT13-7	1.72919	Up	TP53I11	1.02596	Up	0.951049	0
lnc-HIST2H4A-1	1.2024	Up	H2BC18	1.05843	Up	0.888112	9.16586e-05
BASP1-AS1	2.24493	Up	BASP1	1.19613	Up	0.965035	0
lnc-IRS2-1	2.60097	Up	IRS2	1.74381	Up	0.846154	0.00096954
lnc-ANKRD36B-3	-1.02266	Down	ANKRD36B	-1.12761	Down	0.846154	0.00096954
lnc-ZBTB7A-2	1.07784	Up	MAP2K2	1.09962	Up	0.902098	0
lnc-PGGHG-1	1.24341	Up	PGGHG	1.19671	Up	0.811189	0.00236893
lnc-FCGR1A-1	1.4381	Up	H2BC18	1.05843	Up	0.853147	0.000771902
lnc-UBB-1	-1.58948	Down	UBB	1.96528	Up	-0.825175	0.0017186
lnc-UBB-1	-1.58948	Down	PIGL	-1.10144	Down	0.825175	0.0017186
lnc-UBB-1	-1.58948	Down	LRRC75A	1.79371	Up	-0.839161	0.00119187
LINC01513	1.49056	Up	ROPN1L	1.119	Up	0.86014	0.000597084
CATIP-AS1	2.045	Up	SLC11A1	1.84385	Up	0.93007	0
CA3-AS1	1.56573	Up	CA2	3.14299	Up	0.811189	0.00236893
CA3-AS1	1.56573	Up	CA1	3.92942	Up	0.818182	0.0020272
lnc-SUSD4-2	1.48346	Up	TLR5	1.04571	Up	0.937063	0
lnc-CEBPB-10	1.39857	Up	CEBPB	1.39641	Up	0.937063	0
lnc-PDZK1IP1-3	1.25483	Up	TAL1	1.35517	Up	0.832168	0.00144087
lnc-GRAPL-3	-1.90877	Down	GRAPL	-1.38825	Down	0.909091	0
TUG1	1.01848	Up	OSBP2	2.47935	Up	0.818182	0.0020272
lnc-GDE1-1	1.28653	Up	TMC5	1.48446	Up	0.937063	0
lnc-GDE1-1	1.28653	Up	GDE1	1.69986	Up	0.846154	0.00096954
LINC00678	-1.26294	Down	BDNF	-1.32777	Down	0.804196	0.00274613
lnc-ZNF362-2	1.70029	Up	PHC2	1.48814	Up	0.846154	0.00096954
lnc-HIST1H1E-1	1.84754	Up	H2BC4	1.26137	Up	0.818182	0.0020272
lnc-PSMA5-1	1.89152	Up	SORT1	1.40651	Up	0.874126	0.000308861
lnc-CCDC89-4	-1.03151	Down	SYTL2	-1.1775	Down	0.86014	0.000597084
lnc-FAM240B-8	2.3408	Up	CNTNAP3	1.73149	Up	0.951049	0
lnc-CLDN16-5	1.13282	Up	IL1RAP	1.12222	Up	0.881119	0.000192153
lnc-EIF2S3B-8	2.30293	Up	YBX3	1.6903	Up	0.86014	0.000597084
lnc-RMI1-5	1.71099	Up	KIF27	1.55706	Up	0.916084	0
lnc-PIGK-4	2.01207	Up	ST6GALNAC3	1.79016	Up	0.909091	0
lnc-EVPL-3	1.47351	Up	ACOX1	1.12175	Up	0.909091	0
lnc-SYT13-6	1.4502	Up	TP53I11	1.02596	Up	0.839161	0.00119187
SKAP1-AS1	-1.13345	Down	SKAP1	-1.06021	Down	0.839161	0.00119187
lnc-TMEM71-5	3.55932	Up	LRRC6	1.14019	Up	0.823119	0.00100495
lnc-GBX2-1	-2.15701	Down	AGAP1	-1.14382	Down	0.861648	0.000315007
lnc-LILRA6-4	1.7112	Up	LILRA6	1.64515	Up	0.972028	0
lnc-AMPH-10	-1.25082	Down	TARP	-1.43675	Down	0.818182	0.0020272
lnc-CCDC36-1	1.22545	Up	C3orf62	1.07471	Up	0.846154	0.00096954
lnc-CCDC36-1	1.22545	Up	CCDC36	1.35636	Up	0.839161	0.00119187
lnc-PSG9-4	7.24859	Up	CD177	3.32583	Up	0.888972	0.00010998
lnc-RRM2B-8	-1.3028	Down	NCALD	-1.32978	Down	0.846154	0.00096954
lnc-CENPV-2	2.48407	Up	UBB	1.96528	Up	0.846154	0.00096954
lnc-SERPINB6-1	1.28446	Up	NQO2	1.13333	Up	0.909091	0
lnc-SLC2A3-4	1.58733	Up	SLC2A3	1.12448	Up	0.839161	0.00119187
lnc-TBX6-1	1.77408	Up	YPEL3	1.34795	Up	0.951049	0
lnc-KAT8-1	1.46276	Up	PRSS36	1.65324	Up	0.804196	0.00274613
lnc-HBD-1	1.8199	Up	HBB	1.45033	Up	0.958042	0
lnc-ADAMTS4-1	1.15116	Up	PPOX	1.12497	Up	0.874126	0.000308861
lnc-ADAMTS4-1	1.15116	Up	B4GALT3	1.13846	Up	0.902098	0
lnc-UBE2O-2	-1.2086	Down	PRCD	1.12843	Up	-0.811189	0.00236893
LINC00612	-1.53366	Down	A2M	-1.65789	Down	0.972028	0
LINC00612	-1.53366	Down	PZP	-1.59691	Down	0.972028	0
lnc-MRPL3-2	2.19641	Up	NUDT16	2.00669	Up	0.839161	0.00119187
lnc-SLC7A6OS-4	-2.18339	Down	SMPD3	-2.0901	Down	0.881119	0.000192153
lnc-VAMP2-2	2.34403	Up	PER1	2.11609	Up	0.895105	5.94154e-06
lnc-CENPU-1	1.99911	Up	ACSL1	1.57234	Up	0.972028	0
lnc-RBM23-2	1.10978	Up	REM2	1.01608	Up	0.853147	0.000771902
lnc-RBM23-2	1.10978	Up	HAUS4	1.24429	Up	0.902098	0
lnc-RBM23-2	1.10978	Up	LRP10	1.54631	Up	0.853147	0.000771902
lnc-SH3GL1-3	1.34998	Up	UBXN6	1.87106	Up	0.853147	0.000771902
lnc-SH3GL1-3	1.34998	Up	SH3GL1	1.02439	Up	0.867133	0.000443302
lnc-DPM2-1	1.83412	Up	ST6GALNAC4	1.71486	Up	0.979021	0
LINC00174	1.07991	Up	TPST1	2.3563	Up	0.923077	0
lnc-EDC3-2	1.7056	Up	CLK3	1.31424	Up	0.874126	0.000308861
lnc-MARCH8-3	1.42227	Up	ZFAND4	1.02974	Up	0.86014	0.000597084
lnc-MARCH8-3	1.42227	Up	MARCHF8	2.34171	Up	0.811189	0.00236893
lnc-FADS3-1	2.0121	Up	RAB3IL1	1.43656	Up	0.916084	0
lnc-PSG9-3	2.08728	Up	CD177	3.32583	Up	0.909091	0
lnc-FES-1	1.99153	Up	MAN2A2	1.84572	Up	0.832168	0.00144087
lnc-TAL1-1	1.53867	Up	STIL	1.11643	Up	0.832168	0.00144087
lnc-SHARPIN-4	1.66337	Up	MAF1	1.62892	Up	0.867133	0.000443302
lnc-SHARPIN-4	1.66337	Up	SHARPIN	1.0569	Up	0.874126	0.000308861
lnc-HIST1H4D-1	1.25797	Up	H2BC6	1.14868	Up	0.818182	0.0020272
lnc-ERGIC1-4	1.83001	Up	DUSP1	1.85573	Up	0.895105	5.94154e-06
lnc-SLC25A37-1	1.12335	Up	SLC25A37	1.96984	Up	0.902098	0
lnc-KIAA0825-1	1.03836	Up	KIAA0825	1.1741	Up	0.916084	0
lnc-TAS2R38-1	2.14092	Up	CLEC5A	1.40192	Up	0.832168	0.00144087
lnc-ACSL6-2	3.40224	Up	ACSL6	2.97956	Up	0.958042	0
lnc-PDLIM7-3	1.38892	Up	PRR7	1.06834	Up	0.874126	0.000308861
lnc-CEACAM4-1	1.50635	Up	CEACAM4	1.70348	Up	0.811189	0.00236893
lnc-ZNF362-1	1.52403	Up	PHC2	1.48814	Up	0.895105	5.94154e-06
lnc-KLRG1-3	-1.58009	Down	PZP	-1.59691	Down	0.832168	0.00144087
lnc-ZFAND4-1	1.8885	Up	ZFAND4	1.02974	Up	0.93007	0
lnc-ZFAND4-1	1.8885	Up	MARCHF8	2.34171	Up	0.972028	0
lnc-POLRMT-6	2.06882	Up	GZMM	-1.1457	Down	-0.839161	0.00119187
lnc-MX1-4	-1.11235	Down	MX1	-1.38053	Down	0.986014	0
lnc-HORMAD1-1	1.97898	Up	HORMAD1	1.14499	Up	0.853147	0.000771902
lnc-PPFIA2-4	1.16542	Up	LIN7A	1.15141	Up	0.916084	0
lnc-TREML4-1	1.4323	Up	TREML2	1.24771	Up	0.909091	0
lnc-CEP131-2	1.48378	Up	AATK	1.18066	Up	0.916084	0
lnc-BCL6-1	2.15276	Up	BCL6	1.47324	Up	0.895105	5.94154e-06
lnc-TMEM161A-2	2.26793	Up	NR2C2AP	-1.05016	Down	-0.832168	0.00144087
lnc-ALDH1A2-9	1.11164	Up	AQP9	1.16511	Up	0.965035	0
lnc-LMAN2-1	1.03296	Up	PRR7	1.06834	Up	0.93007	0
lnc-B4GALT5-2	3.27404	Up	B4GALT5	1.4581	Up	0.902098	0
lnc-TMEM131L-3	1.57197	Up	TLR2	1.45594	Up	0.86014	0.000597084
lnc-GUCY2C-1	1.18419	Up	PLBD1	1.20353	Up	0.804196	0.00274613
lnc-PRR14L-1	1.3288	Up	PISD	1.05205	Up	0.909091	0
lnc-MGLL-1	1.06637	Up	ABTB1	1.18466	Up	0.832168	0.00144087
lnc-CLDN16-8	1.31843	Up	IL1RAP	1.12222	Up	0.965035	0
lnc-ZNF792-4	-1.26913	Down	ZNF30	-1.02514	Down	0.825175	0.0017186
lnc-CHI3L1-1	1.57822	Up	CHI3L1	1.06797	Up	0.867133	0.000443302
LGALSL-DT	1.56319	Up	LGALSL	1.32724	Up	0.846154	0.00096954
lnc-NDRG1-4	1.32462	Up	SLA	1.28638	Up	0.916084	0
lnc-SLC25A30-4	1.67154	Up	TPT1	1.49453	Up	0.86014	0.000597084
lnc-A3GALT2-5	1.72219	Up	PHC2	1.48814	Up	0.902098	0
RUNDC3A-AS1	2.15988	Up	SLC25A39	1.33279	Up	0.902098	0
RUNDC3A-AS1	2.15988	Up	SLC4A1	2.08473	Up	0.895105	5.94154e-06
lnc-VAMP2-3	2.34213	Up	PER1	2.11609	Up	0.846154	0.00096954
lnc-TRIM28-13	1.44867	Up	UBE2M	1.41318	Up	0.867133	0.000443302
lnc-NACA-2	2.16129	Up	PTGES3	1.09327	Up	0.811189	0.00236893
lnc-NACA-2	2.16129	Up	ATP5F1B	1.21823	Up	0.811189	0.00236893
lnc-ARL5C-9	-1.82271	Down	PLXDC1	-1.44207	Down	0.881119	0.000192153
lnc-CAPS-2	1.16832	Up	RFX2	1.41163	Up	0.909091	0
lnc-TRMT61B-6	1.47189	Up	PPP1CB	1.75429	Up	0.888112	9.16586e-05
lnc-FAM240B-6	1.82958	Up	CNTNAP3	1.73149	Up	0.93007	0
lnc-DOCK6-1	3.09622	Up	KANK2	2.87276	Up	0.965035	0
lnc-DOCK6-1	3.09622	Up	SPC24	1.34332	Up	0.811189	0.00236893
LINC01506	1.24403	Up	PGM5	1.31116	Up	0.818182	0.0020272
lnc-DHRS13-2	1.08644	Up	DHRS13	1.30254	Up	0.909091	0
lnc-RAB3IL1-2	1.13616	Up	FTH1	1.25208	Up	0.846154	0.00096954
lnc-GALNT4-1	1.19993	Up	POC1B	2.13439	Up	0.853147	0.000771902
lnc-MOCS1-1	3.20831	Up	DAAM2	3.37055	Up	0.846154	0.00096954
lnc-PRAMEF11-3	-1.04102	Down	DHRS3	-1.00416	Down	0.888112	9.16586e-05
lnc-LRG1-1	4.64466	Up	PLIN5	1.15556	Up	0.842184	0.00058779
lnc-LRG1-1	4.64466	Up	PLIN4	1.03199	Up	0.873376	0.000206495
lnc-RIPK1-11	1.47064	Up	NQO2	1.13333	Up	0.86014	0.000597084
lnc-IL32-1	1.80639	Up	ZSCAN10	-2.78579	Down	-0.832872	0.000770065
lnc-LRR1-1	1.33632	Up	POLE2	1.91182	Up	0.881119	0.000192153
lnc-TMPRSS6-1	-3.45516	Down	IL2RB	-1.63533	Down	0.813648	0.00128246
lnc-COL4A2-3	1.9497	Up	IRS2	1.74381	Up	0.881119	0.000192153
lnc-POLRMT-3	-1.13612	Down	CDC34	1.46746	Up	-0.804196	0.00274613
lnc-POLRMT-3	-1.13612	Down	GZMM	-1.1457	Down	0.839161	0.00119187
lnc-PARVA-7	1.32441	Up	PARVA	-1.56391	Down	-0.965035	0
lnc-ACSBG2-2	1.28283	Up	RFX2	1.41163	Up	0.965035	0
lnc-ISM2-2	1.40255	Up	SPTLC2	1.08407	Up	0.811189	0.00236893
lnc-AJUBA-2	1.48089	Up	REM2	1.01608	Up	0.874126	0.000308861
lnc-AJUBA-2	1.48089	Up	HAUS4	1.24429	Up	0.895105	5.94154e-06
lnc-ACKR3-10	-2.15701	Down	AGAP1	-1.14382	Down	0.861648	0.000315007
lnc-IFITM3-1	1.14449	Up	PGGHG	1.19671	Up	0.811189	0.00236893
lnc-IFITM3-1	1.14449	Up	NLRP6	1.34594	Up	0.839161	0.00119187
lnc-SIDT1-2	-1.8253	Down	SIDT1	-1.00734	Down	0.811189	0.00236893
lnc-SERPINA11-1	1.78932	Up	SERPINA1	1.06538	Up	0.937063	0
lnc-LMX1A-8	2.89197	Up	PBX1	2.87275	Up	0.979021	0
lnc-GYPB-2	2.458	Up	GYPE	2.22523	Up	0.923077	0
lnc-GYPB-2	2.458	Up	GYPA	3.00818	Up	0.951049	0
lnc-GYPB-2	2.458	Up	GYPB	2.33611	Up	0.972028	0
lnc-HIST2H4B-1	1.12894	Up	H2BC18	1.05843	Up	0.825175	0.0017186
lnc-HIST2H4B-1	1.12894	Up	H3C14	1.37404	Up	0.804196	0.00274613
lnc-BAIAP2-1	1.18856	Up	AATK	1.18066	Up	0.853147	0.000771902
lnc-ADD2-2	1.28233	Up	TGFA	1.08573	Up	0.923077	0
lnc-SLC4A1-1	2.00442	Up	RUNDC3A	1.35987	Up	0.923077	0
lnc-SLC4A1-1	2.00442	Up	SLC25A39	1.33279	Up	0.944056	0
lnc-SLC4A1-1	2.00442	Up	SLC4A1	2.08473	Up	0.979021	0
lnc-PRPS1-3	1.52277	Up	TSC22D3	1.13415	Up	0.867133	0.000443302
lnc-VMP1-1	1.20521	Up	VMP1	1.00476	Up	0.937063	0
lnc-OAZ1-1	1.7116	Up	LINGO3	1.19836	Up	0.902098	0
lnc-USP48-4	3.93438	Up	RAP1GAP	4.52972	Up	0.823964	0.000982639
lnc-IFITM2-4	1.97074	Up	NLRP6	1.34594	Up	0.888112	9.16586e-05
lnc-ALDH3A2-8	3.17994	Up	SPECC1	1.49266	Up	0.921192	2.09498e-05
lnc-CEACAM21-5	-1.10894	Down	CEACAM4	1.70348	Up	-0.832168	0.00144087
lnc-GRAP-6	-2.68765	Down	GRAPL	-1.38825	Down	0.861346	0.000318283
