# Supplementary material for: Whole transcriptome landscape in HAPE under the stress of environment at high altitudes: new insights into the mechanisms of hypobaric hypoxia tolerance
Source: Front Immunol. 2024 Sep 12;15:1444666. doi: 10.3389/fimmu.2024.1444666 (PMC11424462; doi:10.3389/fimmu.2024.1444666)
Supplement: Supplementary file 17 [file Table13.xlsx]

## Sheet: Sheet1
Supplementary Table S13. miRNA-mRNA co-expression
miRNA	miRNA_log2FoldChange	miRNA_regulation	mRNA	mRNA_log2FoldChange	mRNA_regulation	cor	pvalue
hsa-miR-874-3p	-1.24293	Down	SPEG	-1.92199	Down	0.888112	9.16586e-05
hsa-miR-874-3p	-1.24293	Down	PTPRS	-1.12337	Down	0.825175	0.0017186
hsa-miR-760	-2.86432	Down	TANGO2	1.33589	Up	-0.810992	0.00136996
hsa-miR-760	-2.86432	Down	TSTA3	2.04549	Up	-0.803194	0.00165353
hsa-miR-760	-2.86432	Down	COLEC11	-5.46607	Down	0.900041	6.63141e-05
hsa-miR-760	-2.86432	Down	CLK3	1.31424	Up	-0.826588	0.000915842
hsa-miR-760	-2.86432	Down	FIS1	1.66975	Up	-0.842184	0.00058779
hsa-miR-760	-2.86432	Down	NDUFA2	1.04493	Up	-0.826588	0.000915842
hsa-miR-760	-2.86432	Down	POP7	1.47667	Up	-0.881174	0.000152337
hsa-miR-760	-2.86432	Down	RNF123	1.77738	Up	-0.810992	0.00136996
hsa-miR-760	-2.86432	Down	GCAT	1.21725	Up	-0.85778	0.000359119
hsa-miR-760	-2.86432	Down	CCNDBP1	2.19247	Up	-0.826588	0.000915842
hsa-miR-342-5p	-1.0436	Down	LYPD8	1.33776	Up	-0.916084	0
hsa-miR-4690-3p	1.03817	Up	ARHGEF17	1.49216	Up	0.839161	0.00119187
hsa-miR-708-5p	-4.13929	Down	WDYHV1	-1.0872	Down	0.813648	0.00128246
hsa-miR-150-5p	-1.36803	Down	PRXL2A	-1.07621	Down	0.888112	9.16586e-05
hsa-miR-150-5p	-1.36803	Down	GPR27	1.46658	Up	-0.902098	0
