# Supplementary material for: Whole transcriptome landscape in HAPE under the stress of environment at high altitudes: new insights into the mechanisms of hypobaric hypoxia tolerance
Source: Front Immunol. 2024 Sep 12;15:1444666. doi: 10.3389/fimmu.2024.1444666 (PMC11424462; doi:10.3389/fimmu.2024.1444666)
Supplement: Supplementary file 18 [file Table14.xlsx]

## Sheet: Supplementary Table S14
Supplementary Table S14. KEGG enrichment of DEmRNAs in HAPE
	Total	Expected	Hits	P.Value	FDR
HIF-1 signaling pathway	100	16.2	17	0.453	1
Central carbon metabolism in cancer	65	10.5	11	0.487	1
VEGF signaling pathway	59	9.55	10	0.491	1
Vibrio cholerae infection	50	8.09	9	0.421	1
Bladder cancer	41	6.63	8	0.341	1
Thyroid cancer	37	5.99	7	0.391	1
Collecting duct acid secretion	27	4.37	5	0.449	1
Taurine and hypotaurine metabolism	11	1.78	2	0.552	1
Riboflavin metabolism	8	1.29	2	0.38	1
Valine, leucine and isoleucine biosynthesis	4	0.647	1	0.507	1
